# Supplementary material for: De novo transcriptomic analysis of leaf and fruit tissue of Cornus officinalis using Illumina platform
Source: PLoS One. 2018 Feb 16;13(2):e0192610. doi: 10.1371/journal.pone.0192610 (PMC5815590; doi:10.1371/journal.pone.0192610)
Supplement: S1 Table — (XLS) [file pone.0192610.s001.xls]

## Sheet: Table S1
	S1 Table Statistical table of alignment species of unigenes with NR database
	species	unigene number	percent(%)
	Vitis vinifera	7722	0.1877
	Theobroma cacao	2538	0.0617
	Coffea canephora	2237	0.0544
	Phoenix dactylifera	1441	0.035
	Populus trichocarpa	1202	0.0292
	Jatropha curcas	1178	0.0286
	Prunus persica	985	0.0239
	Prunus mume	945	0.023
	Citrus clementina	814	0.0198
	Solanum tuberosum	790	0.0192
	Malus domestica	719	0.0175
	Morus notabilis	670	0.0163
	Eucalyptus grandis	627	0.0152
	Solanum lycopersicum	580	0.0141
	Ricinus communis	567	0.0138
	Erythranthe guttata	559	0.0136
	Citrus sinensis	541	0.0131
	Glycine max	362	0.0087
	Blastomonas sp. CACIA14H2	353	0.0086
	other	10452	0.254
	species unknown	5864	0.1425
	Total	41146	1
