# Supplementary material for: De novo transcriptomic analysis of leaf and fruit tissue of Cornus officinalis using Illumina platform
Source: PLoS One. 2018 Feb 16;13(2):e0192610. doi: 10.1371/journal.pone.0192610 (PMC5815590; doi:10.1371/journal.pone.0192610)
Supplement: S2 Table — (XLS) [file pone.0192610.s002.xls]

## Sheet: unigene_GO.list.level2
S2 Table. Summary of GO term classification for the C. officinalis transcriptome
term_type	term	number	percent	GO
molecular_function	binding	12461	0.51204	GO:0005488
molecular_function	transporter activity	2064	0.0848126	GO:0005215
molecular_function	catalytic activity	13557	0.557076	GO:0003824
molecular_function	guanyl-nucleotide exchange factor activity	26	0.00106838	GO:0005085
molecular_function	nutrient reservoir activity	19	0.000780736	GO:0045735
molecular_function	translation regulator activity	3	0.000123274	GO:0045182
molecular_function	receptor activity	309	0.0126972	GO:0004872
molecular_function	electron carrier activity	232	0.0095332	GO:0009055
molecular_function	receptor regulator activity	2	8.21828e-05	GO:0030545
molecular_function	protein binding transcription factor activity	73	0.00299967	GO:0000988
molecular_function	channel regulator activity	4	0.000164366	GO:0016247
molecular_function	protein tag	2	8.21828e-05	GO:0031386
molecular_function	metallochaperone activity	4	0.000164366	GO:0016530
molecular_function	enzyme regulator activity	184	0.00756082	GO:0030234
molecular_function	molecular transducer activity	462	0.0189842	GO:0060089
molecular_function	structural molecule activity	764	0.0313938	GO:0005198
molecular_function	nucleic acid binding transcription factor activity	450	0.0184911	GO:0001071
molecular_function	antioxidant activity	194	0.00797173	GO:0016209
cellular_component	extracellular matrix	43	0.00176693	GO:0031012
cellular_component	extracellular region part	92	0.00378041	GO:0044421
cellular_component	collagen trimer	24	0.000986193	GO:0005581
cellular_component	membrane part	3587	0.147395	GO:0044425
cellular_component	cell junction	629	0.0258465	GO:0030054
cellular_component	nucleoid	38	0.00156147	GO:0009295
cellular_component	cell	9983	0.410215	GO:0005623
cellular_component	synapse part	5	0.000205457	GO:0044456
cellular_component	virion part	21	0.000862919	GO:0044423
cellular_component	symplast	617	0.0253534	GO:0055044
cellular_component	organelle	6316	0.259533	GO:0043226
cellular_component	cell part	9983	0.410215	GO:0044464
cellular_component	membrane-enclosed lumen	620	0.0254767	GO:0031974
cellular_component	virion	22	0.000904011	GO:0019012
cellular_component	extracellular region	501	0.0205868	GO:0005576
cellular_component	synapse	6	0.000246548	GO:0045202
cellular_component	extracellular matrix part	25	0.00102728	GO:0044420
cellular_component	membrane	6144	0.252465	GO:0016020
cellular_component	macromolecular complex	3874	0.159188	GO:0032991
cellular_component	organelle part	3268	0.134287	GO:0044422
biological_process	reproduction	166	0.00682117	GO:0000003
biological_process	multi-organism process	712	0.0292571	GO:0051704
biological_process	developmental process	1438	0.0590894	GO:0032502
biological_process	positive regulation of biological process	380	0.0156147	GO:0048518
biological_process	multicellular organismal process	1416	0.0581854	GO:0032501
biological_process	cellular process	14351	0.589702	GO:0009987
biological_process	hormone secretion	4	0.000164366	GO:0046879
biological_process	single-organism process	12297	0.505301	GO:0044699
biological_process	growth	287	0.0117932	GO:0040007
biological_process	signaling	1240	0.0509533	GO:0023052
biological_process	negative regulation of biological process	419	0.0172173	GO:0048519
biological_process	metabolic process	16201	0.665722	GO:0008152
biological_process	biological regulation	3823	0.157092	GO:0065007
biological_process	immune system process	190	0.00780736	GO:0002376
biological_process	reproductive process	651	0.0267505	GO:0022414
biological_process	regulation of biological process	3538	0.145381	GO:0050789
biological_process	establishment of localization	3542	0.145546	GO:0051234
biological_process	cellular component organization or biogenesis	2183	0.0897025	GO:0071840
biological_process	biological phase	4	0.000164366	GO:0044848
biological_process	rhythmic process	56	0.00230112	GO:0048511
biological_process	cell killing	4	0.000164366	GO:0001906
biological_process	response to stimulus	4093	0.168187	GO:0050896
biological_process	biological adhesion	50	0.00205457	GO:0022610
biological_process	locomotion	110	0.00452005	GO:0040011
biological_process	localization	3622	0.148833	GO:0051179
	Total number of sequences by GO assignments	24336
