# Supplementary material for: De novo transcriptomic analysis of leaf and fruit tissue of Cornus officinalis using Illumina platform
Source: PLoS One. 2018 Feb 16;13(2):e0192610. doi: 10.1371/journal.pone.0192610 (PMC5815590; doi:10.1371/journal.pone.0192610)
Supplement: S3 Table — (XLS) [file pone.0192610.s003.xls]

## Sheet: unigene_GO.list.level3
S3 Table. Summary of GO term level3 classification for the C. officinalis transcriptome
total seqs number with gos: 24336
term_type	term	number	percent	GO
molecular_function	structural constituent of ribosome	604	0.0248192	GO:0003735
molecular_function	cytochrome-c oxidase activity	49	0.00201348	GO:0004129
molecular_function	transferase activity	5023	0.206402	GO:0016740
molecular_function	small protein activating enzyme activity	5	0.000205457	GO:0008641
molecular_function	lipid binding	150	0.00616371	GO:0008289
molecular_function	glutathione-disulfide reductase activity	4	0.000164366	GO:0004362
molecular_function	nitric-oxide synthase regulator activity	2	8.21828e-05	GO:0030235
molecular_function	receptor activator activity	2	8.21828e-05	GO:0030546
molecular_function	flavonoid binding	1	4.10914e-05	GO:0097243
molecular_function	channel inhibitor activity	3	0.000123274	GO:0016248
molecular_function	structural constituent of virion	1	4.10914e-05	GO:0039660
molecular_function	peptidase regulator activity	19	0.000780736	GO:0061134
molecular_function	glutathione dehydrogenase (ascorbate) activity	2	8.21828e-05	GO:0045174
molecular_function	amide binding	46	0.0018902	GO:0033218
molecular_function	chromatin binding	198	0.00813609	GO:0003682
molecular_function	virion binding	1	4.10914e-05	GO:0046790
molecular_function	cysteine-type endopeptidase regulator activity involved in apoptotic process	3	0.000123274	GO:0043028
molecular_function	thioredoxin-disulfide reductase activity	7	0.00028764	GO:0004791
molecular_function	enzyme activator activity	76	0.00312295	GO:0008047
molecular_function	ribonucleoprotein complex binding	43	0.00176693	GO:0043021
molecular_function	pigment binding	1	4.10914e-05	GO:0031409
molecular_function	UDP-L-rhamnose synthase activity	3	0.000123274	GO:0010280
molecular_function	quaternary ammonium group binding	4	0.000164366	GO:0050997
molecular_function	phosphatase regulator activity	22	0.000904011	GO:0019208
molecular_function	carbohydrate binding	210	0.00862919	GO:0030246
molecular_function	nucleoside-triphosphatase regulator activity	70	0.0028764	GO:0060589
molecular_function	RNA binding transcription factor activity	1	4.10914e-05	GO:0001070
molecular_function	lyase activity	607	0.0249425	GO:0016829
molecular_function	vitamin transporter activity	13	0.000534188	GO:0051183
molecular_function	organic cyclic compound binding	8800	0.361604	GO:0097159
molecular_function	quinolinate synthetase A activity	3	0.000123274	GO:0008987
molecular_function	radical SAM enzyme activity	6	0.000246548	GO:0070283
molecular_function	oxygen binding	10	0.000410914	GO:0019825
molecular_function	cofactor binding	1036	0.0425707	GO:0048037
molecular_function	polyamine binding	4	0.000164366	GO:0019808
molecular_function	oxidoreductase activity	2705	0.111152	GO:0016491
molecular_function	transmembrane transporter activity	1465	0.0601989	GO:0022857
molecular_function	sulfiredoxin activity	1	4.10914e-05	GO:0032542
molecular_function	acyl binding	1	4.10914e-05	GO:0000035
molecular_function	structural constituent of nuclear pore	1	4.10914e-05	GO:0017056
molecular_function	signaling receptor activity	210	0.00862919	GO:0038023
molecular_function	drug binding	20	0.000821828	GO:0008144
molecular_function	hydrolase activity	4428	0.181953	GO:0016787
molecular_function	laminin receptor activity	2	8.21828e-05	GO:0005055
molecular_function	deaminase activity	20	0.000821828	GO:0019239
molecular_function	xenobiotic transporter activity	19	0.000780736	GO:0042910
molecular_function	recombinase activity	9	0.000369822	GO:0000150
molecular_function	toxin transporter activity	4	0.000164366	GO:0019534
molecular_function	sulfur compound binding	68	0.00279421	GO:1901681
molecular_function	siderophore transporter activity	16	0.000657462	GO:0042927
molecular_function	hormone binding	6	0.000246548	GO:0042562
molecular_function	antigen binding	4	0.000164366	GO:0003823
molecular_function	small molecule binding	5556	0.228304	GO:0036094
molecular_function	phenylacetaldehyde synthase activity	1	4.10914e-05	GO:1990055
molecular_function	selenium binding	4	0.000164366	GO:0008430
molecular_function	cofactor transporter activity	16	0.000657462	GO:0051184
molecular_function	protein-lipid complex binding	1	4.10914e-05	GO:0071814
molecular_function	structural constituent of eye lens	2	8.21828e-05	GO:0005212
molecular_function	substrate-specific transporter activity	1269	0.052145	GO:0022892
molecular_function	glycogen debranching enzyme activity	6	0.000246548	GO:0004133
molecular_function	structural constituent of cytoskeleton	51	0.00209566	GO:0005200
molecular_function	DNA polymerase processivity factor activity	5	0.000205457	GO:0030337
molecular_function	site-specific recombinase activity	2	8.21828e-05	GO:0009009
molecular_function	carbohydrate transporter activity	49	0.00201348	GO:1901476
molecular_function	pattern binding	43	0.00176693	GO:0001871
molecular_function	peroxiredoxin activity	14	0.000575279	GO:0051920
molecular_function	Ras guanyl-nucleotide exchange factor activity	11	0.000452005	GO:0005088
molecular_function	isomerase activity	419	0.0172173	GO:0016853
molecular_function	enzyme inhibitor activity	58	0.0023833	GO:0004857
molecular_function	cargo receptor activity	1	4.10914e-05	GO:0038024
molecular_function	drug transporter activity	82	0.00336949	GO:0090484
molecular_function	core RNA polymerase binding transcription factor activity	28	0.00115056	GO:0000990
molecular_function	electron transporter, transferring electrons within the cyclic electron transport pathway of photosynthesis activity	11	0.000452005	GO:0045156
molecular_function	peroxidase activity	146	0.00599934	GO:0004601
molecular_function	metal cluster binding	237	0.00973866	GO:0051540
molecular_function	ligase activity	605	0.0248603	GO:0016874
molecular_function	signal transducer activity	462	0.0189842	GO:0004871
molecular_function	structural constituent of muscle	1	4.10914e-05	GO:0008307
molecular_function	extracellular matrix structural constituent	21	0.000862919	GO:0005201
molecular_function	extracellular matrix binding	4	0.000164366	GO:0050840
molecular_function	electron transporter, transferring electrons within cytochrome b6/f complex of photosystem II activity	4	0.000164366	GO:0045158
molecular_function	virus receptor activity	1	4.10914e-05	GO:0001618
molecular_function	ion binding	7919	0.325403	GO:0043167
molecular_function	superoxide dismutase activity	25	0.00102728	GO:0004784
molecular_function	carbohydrate derivative transporter activity	58	0.0023833	GO:1901505
molecular_function	molybdopterin synthase activity	2	8.21828e-05	GO:0030366
molecular_function	transcription factor binding transcription factor activity	45	0.00184911	GO:0000989
molecular_function	structural constituent of cell wall	5	0.000205457	GO:0005199
molecular_function	protein complex scaffold	4	0.000164366	GO:0032947
molecular_function	kinase regulator activity	13	0.000534188	GO:0019207
molecular_function	translation repressor activity	1	4.10914e-05	GO:0030371
molecular_function	transposase activity	55	0.00226003	GO:0004803
molecular_function	ARF guanyl-nucleotide exchange factor activity	11	0.000452005	GO:0005086
molecular_function	heterocyclic compound binding	8796	0.36144	GO:1901363
molecular_function	sequence-specific DNA binding transcription factor activity	449	0.01845	GO:0003700
molecular_function	electron transporter, transferring electrons within the noncyclic electron transport pathway of photosynthesis activity	2	8.21828e-05	GO:0045157
molecular_function	integrase activity	2	8.21828e-05	GO:0008907
molecular_function	alkene binding	2	8.21828e-05	GO:0072328
molecular_function	binding, bridging	14	0.000575279	GO:0060090
molecular_function	translation regulator activity, nucleic acid binding	1	4.10914e-05	GO:0090079
molecular_function	protein binding	1365	0.0560897	GO:0005515
molecular_function	potassium channel regulator activity	1	4.10914e-05	GO:0015459
molecular_function	copper chaperone activity	2	8.21828e-05	GO:0016531
molecular_function	cyclase activity	7	0.00028764	GO:0009975
molecular_function	carbohydrate derivative binding	4191	0.172214	GO:0097367
cellular_component	membrane region	125	0.00513642	GO:0098589
cellular_component	extracellular region part	92	0.00378041	GO:0044421
cellular_component	basement membrane collagen trimer	3	0.000123274	GO:0098651
cellular_component	NAD(P)H dehydrogenase complex (plastoquinone)	3	0.000123274	GO:0010598
cellular_component	anchored component of membrane	62	0.00254767	GO:0031225
cellular_component	proton-transporting two-sector ATPase complex, catalytic domain	76	0.00312295	GO:0033178
cellular_component	basement membrane	4	0.000164366	GO:0005604
cellular_component	envelope	919	0.037763	GO:0031975
cellular_component	intrinsic component of membrane	3105	0.127589	GO:0031224
cellular_component	proton-transporting two-sector ATPase complex, proton-transporting domain	51	0.00209566	GO:0033177
cellular_component	protein-lipid complex	1	4.10914e-05	GO:0032994
cellular_component	virion part	21	0.000862919	GO:0044423
cellular_component	pollen wall	5	0.000205457	GO:0043667
cellular_component	organelle part	3268	0.134287	GO:0044422
cellular_component	cell projection part	41	0.00168475	GO:0044463
cellular_component	type III protein secretion system complex	2	8.21828e-05	GO:0030257
cellular_component	non-membrane-bounded organelle	2159	0.0887163	GO:0043228
cellular_component	polyphosphate kinase complex	6	0.000246548	GO:0009358
cellular_component	sperm part	2	8.21828e-05	GO:0097223
cellular_component	integral component of organelle membrane	75	0.00308185	GO:0031301
cellular_component	ATPase dependent transmembrane transport complex	32	0.00131492	GO:0098533
cellular_component	mitochondrial nucleoid	4	0.000164366	GO:0042645
cellular_component	contractile ring	1	4.10914e-05	GO:0070938
cellular_component	organellar ribosome	8	0.000328731	GO:0000313
cellular_component	photosystem I antenna complex	1	4.10914e-05	GO:0009782
cellular_component	photosystem II oxygen evolving complex	33	0.00135602	GO:0009654
cellular_component	organelle envelope lumen	14	0.000575279	GO:0031970
cellular_component	endomembrane system	1036	0.0425707	GO:0012505
cellular_component	signal peptidase complex	6	0.000246548	GO:0005787
cellular_component	cell leading edge	14	0.000575279	GO:0031252
cellular_component	type II protein secretion system complex	13	0.000534188	GO:0015627
cellular_component	apical plasma membrane	12	0.000493097	GO:0016324
cellular_component	thylakoid light-harvesting complex	4	0.000164366	GO:0009503
cellular_component	cell part	9983	0.410215	GO:0044464
cellular_component	plastid nucleoid	21	0.000862919	GO:0042646
cellular_component	neuron part	12	0.000493097	GO:0097458
cellular_component	coated pit	10	0.000410914	GO:0005905
cellular_component	NADH dehydrogenase complex	37	0.00152038	GO:0030964
cellular_component	bacterial-type flagellum part	25	0.00102728	GO:0044461
cellular_component	cell division site	12	0.000493097	GO:0032153
cellular_component	AP-type membrane coat adaptor complex	20	0.000821828	GO:0030119
cellular_component	protein-DNA complex	84	0.00345168	GO:0032993
cellular_component	viral capsid	18	0.000739645	GO:0019028
cellular_component	organelle lumen	609	0.0250247	GO:0043233
cellular_component	intracellular organelle	6260	0.257232	GO:0043229
cellular_component	fatty acid elongase complex	6	0.000246548	GO:0009923
cellular_component	columella	5	0.000205457	GO:0043674
cellular_component	cell body	9	0.000369822	GO:0044297
cellular_component	network-forming collagen trimer	3	0.000123274	GO:0098642
cellular_component	ER membrane protein complex	2	8.21828e-05	GO:0072546
cellular_component	exine	5	0.000205457	GO:0043668
cellular_component	midbody	5	0.000205457	GO:0030496
cellular_component	synaptic vesicle membrane	3	0.000123274	GO:0030672
cellular_component	proteinaceous extracellular matrix	26	0.00106838	GO:0005578
cellular_component	endoplasmic reticulum membrane	111	0.00456114	GO:0005789
cellular_component	collagen type IV trimer	3	0.000123274	GO:0005587
cellular_component	nuclear membrane part	1	4.10914e-05	GO:0044453
cellular_component	contractile fiber part	23	0.000945102	GO:0044449
cellular_component	intracellular	8659	0.35581	GO:0005622
cellular_component	external encapsulating structure	560	0.0230112	GO:0030312
cellular_component	SNARE complex	1	4.10914e-05	GO:0031201
cellular_component	proton-transporting ATP synthase, stator stalk	1	4.10914e-05	GO:0045265
cellular_component	hyaluranon cable	1	4.10914e-05	GO:0036117
cellular_component	plasma lipoprotein particle	1	4.10914e-05	GO:0034358
cellular_component	respiratory chain complex II	16	0.000657462	GO:0045273
cellular_component	photosystem II antenna complex	3	0.000123274	GO:0009783
cellular_component	photosystem II reaction center	3	0.000123274	GO:0009539
cellular_component	extraorganismal space	7	0.00028764	GO:0043245
cellular_component	vesicle	161	0.00661571	GO:0031982
cellular_component	extracellular organelle	57	0.00234221	GO:0043230
cellular_component	intrinsic component of organelle membrane	82	0.00336949	GO:0031300
cellular_component	cell projection	87	0.00357495	GO:0042995
cellular_component	retromer complex	11	0.000452005	GO:0030904
cellular_component	protein complex	2863	0.117645	GO:0043234
cellular_component	cell-cell junction	622	0.0255588	GO:0005911
cellular_component	immunoglobulin complex, circulating	1	4.10914e-05	GO:0042571
cellular_component	side of membrane	27	0.00110947	GO:0098552
cellular_component	extracellular matrix part	25	0.00102728	GO:0044420
cellular_component	cell surface	26	0.00106838	GO:0009986
cellular_component	integral component of membrane	3034	0.124671	GO:0016021
cellular_component	cell pole	2	8.21828e-05	GO:0060187
cellular_component	transmembrane transporter complex	88	0.00361604	GO:1902495
cellular_component	site of polarized growth	8	0.000328731	GO:0030427
cellular_component	pore complex	28	0.00115056	GO:0046930
cellular_component	protein serine/threonine phosphatase complex	66	0.00271203	GO:0008287
cellular_component	anchoring junction	6	0.000246548	GO:0070161
cellular_component	ribonucleoprotein complex	1100	0.0452005	GO:0030529
cellular_component	succinate dehydrogenase complex	16	0.000657462	GO:0045281
cellular_component	viral nucleocapsid	15	0.000616371	GO:0019013
cellular_component	organelle membrane	846	0.0347633	GO:0031090
cellular_component	plasmodesma	617	0.0253534	GO:0009506
cellular_component	mitochondrial membrane part	133	0.00546515	GO:0044455
cellular_component	fumarate reductase complex	5	0.000205457	GO:0045283
cellular_component	synaptic vesicle	4	0.000164366	GO:0008021
cellular_component	bacterial nucleoid	1	4.10914e-05	GO:0043590
cellular_component	intracellular part	8496	0.349112	GO:0044424
cellular_component	PAS complex	4	0.000164366	GO:0070772
cellular_component	periplasmic space	60	0.00246548	GO:0042597
cellular_component	apical part of cell	15	0.000616371	GO:0045177
cellular_component	cytochrome o ubiquinol oxidase complex	5	0.000205457	GO:0009319
cellular_component	photosynthetic membrane	275	0.0113001	GO:0034357
cellular_component	aspartate carbamoyltransferase complex	5	0.000205457	GO:0009347
cellular_component	coated membrane	69	0.00283531	GO:0048475
cellular_component	synapse part	5	0.000205457	GO:0044456
cellular_component	oligosaccharyltransferase complex	8	0.000328731	GO:0008250
cellular_component	fibrillar collagen trimer	15	0.000616371	GO:0005583
cellular_component	basal part of cell	1	4.10914e-05	GO:0045178
cellular_component	ciliary part	2	8.21828e-05	GO:0044441
cellular_component	cell-substrate junction	5	0.000205457	GO:0030055
cellular_component	cellular bud	2	8.21828e-05	GO:0005933
cellular_component	intracellular immature spore	1	4.10914e-05	GO:0042763
cellular_component	external encapsulating structure part	150	0.00616371	GO:0044462
cellular_component	neuromuscular junction	1	4.10914e-05	GO:0031594
cellular_component	other organism part	7	0.00028764	GO:0044217
cellular_component	basal plasma membrane	1	4.10914e-05	GO:0009925
cellular_component	cell division site part	5	0.000205457	GO:0032155
cellular_component	elastic fiber	1	4.10914e-05	GO:0071953
cellular_component	plasma membrane part	239	0.00982084	GO:0044459
cellular_component	plasma membrane region	13	0.000534188	GO:0098590
cellular_component	membrane-bounded organelle	5031	0.206731	GO:0043227
cellular_component	extrinsic component of membrane	52	0.00213675	GO:0019898
cellular_component	respiratory chain	136	0.00558843	GO:0070469
cellular_component	plasma membrane	1644	0.0675542	GO:0005886
cellular_component	respiratory chain complex III	15	0.000616371	GO:0045275
cellular_component	plant extracellular matrix	2	8.21828e-05	GO:0048196
cellular_component	apoplast	264	0.0108481	GO:0048046
cellular_component	prospore membrane	1	4.10914e-05	GO:0005628
cellular_component	sexine	5	0.000205457	GO:0043673
cellular_component	signal recognition particle receptor complex	2	8.21828e-05	GO:0005785
cellular_component	viral membrane	3	0.000123274	GO:0036338
cellular_component	ion channel complex	34	0.00139711	GO:0034702
cellular_component	nuclear outer membrane	1	4.10914e-05	GO:0005640
cellular_component	basolateral plasma membrane	2	8.21828e-05	GO:0016323
cellular_component	nuclear outer membrane-endoplasmic reticulum membrane network	112	0.00460224	GO:0042175
cellular_component	membrane part	3587	0.147395	GO:0044425
cellular_component	GPI-anchor transamidase complex	5	0.000205457	GO:0042765
cellular_component	cell periphery	2117	0.0869905	GO:0071944
cellular_component	alpha-1,6-mannosyltransferase complex	9	0.000369822	GO:0000136
cellular_component	molybdopterin synthase complex	5	0.000205457	GO:0019008
cellular_component	extracellular space	39	0.00160256	GO:0005615
cellular_component	photosystem	129	0.00530079	GO:0009521
cellular_component	photosystem I reaction center	13	0.000534188	GO:0009538
cellular_component	blood microparticle	7	0.00028764	GO:0072562
cellular_component	oxidoreductase complex	209	0.0085881	GO:1990204
cellular_component	membrane coat	69	0.00283531	GO:0030117
cellular_component	outer membrane	195	0.00801282	GO:0019867
cellular_component	postsynaptic density	1	4.10914e-05	GO:0014069
cellular_component	proton-transporting two-sector ATPase complex	137	0.00562952	GO:0016469
cellular_component	stereocilium	1	4.10914e-05	GO:0032420
cellular_component	respiratory chain complex IV	49	0.00201348	GO:0045277
cellular_component	riboflavin synthase complex	3	0.000123274	GO:0009349
cellular_component	intracellular organelle part	3235	0.132931	GO:0044446
cellular_component	cell surface furrow	2	8.21828e-05	GO:0097610
cellular_component	type I protein secretion system complex	3	0.000123274	GO:0030256
biological_process	taxis	64	0.00262985	GO:0042330
biological_process	negative regulation of developmental process	79	0.00324622	GO:0051093
biological_process	positive regulation of cellular process	294	0.0120809	GO:0048522
biological_process	immune effector process	37	0.00152038	GO:0002252
biological_process	positive regulation of cellular component organization	42	0.00172584	GO:0051130
biological_process	single organism reproductive process	515	0.0211621	GO:0044702
biological_process	response to other organism	421	0.0172995	GO:0051707
biological_process	regulation of cellular component organization	178	0.00731427	GO:0051128
biological_process	regulation of locomotion	14	0.000575279	GO:0040012
biological_process	sulfur utilization	1	4.10914e-05	GO:0006791
biological_process	response to abiotic stimulus	1148	0.0471729	GO:0009628
biological_process	multi-organism reproductive process	216	0.00887574	GO:0044703
biological_process	positive regulation of homeostatic process	1	4.10914e-05	GO:0032846
biological_process	immune system development	16	0.000657462	GO:0002520
biological_process	leukocyte activation	8	0.000328731	GO:0045321
biological_process	regulation of multicellular organismal process	249	0.0102318	GO:0051239
biological_process	negative regulation of cellular component organization	30	0.00123274	GO:0051129
biological_process	intercellular transport	7	0.00028764	GO:0010496
biological_process	regulation of biological quality	683	0.0280654	GO:0065008
biological_process	muscle adaptation	1	4.10914e-05	GO:0043500
biological_process	multi-organism behavior	1	4.10914e-05	GO:0051705
biological_process	response to redox state	2	8.21828e-05	GO:0051775
biological_process	biosynthetic process	5551	0.228098	GO:0009058
biological_process	leukocyte mediated cytotoxicity	2	8.21828e-05	GO:0001909
biological_process	synaptic transmission	35	0.0014382	GO:0007268
biological_process	positive regulation of growth	7	0.00028764	GO:0045927
biological_process	regulation of cellular component biogenesis	44	0.00180802	GO:0044087
biological_process	single-organism developmental process	1414	0.0581032	GO:0044767
biological_process	development involved in symbiotic interaction	1	4.10914e-05	GO:0044111
biological_process	negative regulation of transport	24	0.000986193	GO:0051051
biological_process	positive regulation of response to stimulus	86	0.00353386	GO:0048584
biological_process	negative regulation of homeostatic process	1	4.10914e-05	GO:0032845
biological_process	positive regulation of reproductive process	21	0.000862919	GO:2000243
biological_process	lateral growth	8	0.000328731	GO:0080190
biological_process	multi-organism transport	5	0.000205457	GO:0044766
biological_process	regulation of nitrogen utilization	5	0.000205457	GO:0006808
biological_process	regulation of molecular function	339	0.01393	GO:0065009
biological_process	response to biotic stimulus	464	0.0190664	GO:0009607
biological_process	cell growth	216	0.00887574	GO:0016049
biological_process	response to chemical	1640	0.0673899	GO:0042221
biological_process	cell proliferation	77	0.00316404	GO:0008283
biological_process	asexual reproduction	6	0.000246548	GO:0019954
biological_process	cell adhesion	49	0.00201348	GO:0007155
biological_process	negative regulation of multicellular organismal process	39	0.00160256	GO:0051241
biological_process	developmental process involved in reproduction	560	0.0230112	GO:0003006
biological_process	positive regulation of cell killing	1	4.10914e-05	GO:0031343
biological_process	nitrogen utilization	6	0.000246548	GO:0019740
biological_process	immune response	159	0.00653353	GO:0006955
biological_process	negative regulation of circadian rhythm	3	0.000123274	GO:0042754
biological_process	cellular component biogenesis	1327	0.0545283	GO:0044085
biological_process	single-organism behavior	5	0.000205457	GO:0044708
biological_process	positive regulation of biological process	380	0.0156147	GO:0048518
biological_process	positive regulation of metabolic process	213	0.00875247	GO:0009893
biological_process	response to external stimulus	695	0.0285585	GO:0009605
biological_process	regulation of immune system process	75	0.00308185	GO:0002682
biological_process	positive regulation of multicellular organismal process	40	0.00164366	GO:0051240
biological_process	interspecies interaction between organisms	49	0.00201348	GO:0044419
biological_process	external encapsulating structure organization	128	0.0052597	GO:0045229
biological_process	regulation of cellular process	3137	0.128904	GO:0050794
biological_process	organ growth	7	0.00028764	GO:0035265
biological_process	cytolysis	4	0.000164366	GO:0019835
biological_process	single-organism transport	2577	0.105893	GO:0044765
biological_process	regulation of homeostatic process	15	0.000616371	GO:0032844
biological_process	macromolecule localization	758	0.0311473	GO:0033036
biological_process	multi-organism cellular process	80	0.00328731	GO:0044764
biological_process	antigen processing and presentation	4	0.000164366	GO:0019882
biological_process	cellular component organization	1414	0.0581032	GO:0016043
biological_process	regulation of signaling	240	0.00986193	GO:0023051
biological_process	reproduction of a single-celled organism	10	0.000410914	GO:0032505
biological_process	establishment of protein localization	641	0.0263396	GO:0045184
biological_process	single-organism membrane organization	141	0.00579389	GO:0044802
biological_process	single-organism localization	102	0.00419132	GO:1902578
biological_process	wax metabolic process	15	0.000616371	GO:0010166
biological_process	cellular metabolic process	11622	0.477564	GO:0044237
biological_process	localization of cell	51	0.00209566	GO:0051674
biological_process	filamentous growth	5	0.000205457	GO:0030447
biological_process	negative regulation of multi-organism process	5	0.000205457	GO:0043901
biological_process	protein activation cascade	1	4.10914e-05	GO:0072376
biological_process	cell motility	51	0.00209566	GO:0048870
biological_process	methylation	482	0.019806	GO:0032259
biological_process	primary metabolic process	11612	0.477153	GO:0044238
biological_process	catabolic process	2376	0.0976331	GO:0009056
biological_process	regulation of cell killing	2	8.21828e-05	GO:0031341
biological_process	death	114	0.00468442	GO:0016265
biological_process	natural killer cell mediated cytotoxicity	1	4.10914e-05	GO:0042267
biological_process	T cell selection	2	8.21828e-05	GO:0045058
biological_process	establishment of localization	3542	0.145546	GO:0051234
biological_process	adhesion of symbiont to host	1	4.10914e-05	GO:0044406
biological_process	movement in environment of other organism involved in symbiotic interaction	5	0.000205457	GO:0052192
biological_process	cellular response to stimulus	1909	0.0784435	GO:0051716
biological_process	dormancy process	14	0.000575279	GO:0022611
biological_process	hair cycle phase	1	4.10914e-05	GO:0044851
biological_process	intraspecies interaction between organisms	3	0.000123274	GO:0051703
biological_process	establishment of localization in cell	605	0.0248603	GO:0051649
biological_process	myeloid cell homeostasis	6	0.000246548	GO:0002262
biological_process	regulation of localization	92	0.00378041	GO:0032879
biological_process	organic substance metabolic process	12251	0.503411	GO:0071704
biological_process	anatomical structure development	1274	0.0523504	GO:0048856
biological_process	hormone metabolic process	48	0.00197239	GO:0042445
biological_process	response to endogenous stimulus	662	0.0272025	GO:0009719
biological_process	regulation of hormone secretion	4	0.000164366	GO:0046883
biological_process	negative regulation of biological process	419	0.0172173	GO:0048519
biological_process	positive regulation of signaling	46	0.0018902	GO:0023056
biological_process	regulation of growth	65	0.00267094	GO:0040008
biological_process	cell cycle phase	3	0.000123274	GO:0022403
biological_process	negative regulation of immune system process	16	0.000657462	GO:0002683
biological_process	carbon utilization	196	0.00805391	GO:0015976
biological_process	regulation of multi-organism process	50	0.00205457	GO:0043900
biological_process	abscission	14	0.000575279	GO:0009838
biological_process	pathogenesis	6	0.000246548	GO:0009405
biological_process	multicellular organism growth	3	0.000123274	GO:0035264
biological_process	negative regulation of growth	17	0.000698554	GO:0045926
biological_process	anatomical structure morphogenesis	505	0.0207512	GO:0009653
biological_process	transport	3532	0.145135	GO:0006810
biological_process	single organism cell adhesion	3	0.000123274	GO:0098602
biological_process	positive regulation of locomotion	7	0.00028764	GO:0040017
biological_process	activation of immune response	22	0.000904011	GO:0002253
biological_process	single-multicellular organism process	1369	0.0562541	GO:0044707
biological_process	regulation of metabolic process	2004	0.0823471	GO:0019222
biological_process	multi-multicellular organism process	150	0.00616371	GO:0044706
biological_process	single-organism metabolic process	8488	0.348784	GO:0044710
biological_process	pigmentation	12	0.000493097	GO:0043473
biological_process	positive regulation of circadian rhythm	4	0.000164366	GO:0042753
biological_process	cardiac muscle tissue growth	1	4.10914e-05	GO:0055017
biological_process	negative regulation of reproductive process	20	0.000821828	GO:2000242
biological_process	ovulation cycle	2	8.21828e-05	GO:0042698
biological_process	positive regulation of developmental process	52	0.00213675	GO:0051094
biological_process	regulation of reproductive process	95	0.00390368	GO:2000241
biological_process	reproductive process in single-celled organism	4	0.000164366	GO:0022413
biological_process	regulation of plasma lipoprotein particle levels	1	4.10914e-05	GO:0097006
biological_process	positive regulation of transport	17	0.000698554	GO:0051050
biological_process	production of molecular mediator of immune response	4	0.000164366	GO:0002440
biological_process	killing of cells of other organism	2	8.21828e-05	GO:0031640
biological_process	response to stress	2076	0.0853057	GO:0006950
biological_process	single-organism cellular process	9734	0.399984	GO:0044763
biological_process	meiotic cell cycle	51	0.00209566	GO:0051321
biological_process	establishment of RNA localization	17	0.000698554	GO:0051236
biological_process	leukocyte migration	2	8.21828e-05	GO:0050900
biological_process	multicellular organism reproduction	84	0.00345168	GO:0032504
biological_process	anatomical structure formation involved in morphogenesis	106	0.00435569	GO:0048646
biological_process	nitrogen compound metabolic process	7601	0.312336	GO:0006807
biological_process	detection of stimulus	31	0.00127383	GO:0051606
biological_process	organelle organization	720	0.0295858	GO:0006996
biological_process	negative regulation of cellular process	277	0.0113823	GO:0048523
biological_process	T cell mediated cytotoxicity	2	8.21828e-05	GO:0001913
biological_process	multicellular organismal reproductive process	79	0.00324622	GO:0048609
biological_process	leukocyte homeostasis	3	0.000123274	GO:0001776
biological_process	negative regulation of signaling	36	0.00147929	GO:0023057
biological_process	negative regulation of sequestering of calcium ion	5	0.000205457	GO:0051283
biological_process	positive regulation of hormone secretion	4	0.000164366	GO:0046887
biological_process	regulation of biological process	3538	0.145381	GO:0050789
biological_process	regulation of synaptic transmission	3	0.000123274	GO:0050804
biological_process	maintenance of location	31	0.00127383	GO:0051235
biological_process	negative regulation of response to stimulus	71	0.00291749	GO:0048585
biological_process	negative regulation of locomotion	8	0.000328731	GO:0040013
biological_process	negative regulation of metabolic process	215	0.00883465	GO:0009892
biological_process	positive regulation of immune system process	31	0.00127383	GO:0002684
biological_process	establishment of organelle localization	14	0.000575279	GO:0051656
biological_process	sexual reproduction	69	0.00283531	GO:0019953
biological_process	cellular localization	657	0.026997	GO:0051641
biological_process	positive regulation of mitochondrial depolarization	3	0.000123274	GO:0051901
biological_process	circadian rhythm	52	0.00213675	GO:0007623
biological_process	regulation of sulfur utilization	1	4.10914e-05	GO:0006792
biological_process	modification of morphology or physiology of other organism	11	0.000452005	GO:0035821
biological_process	regulation of response to stimulus	349	0.0143409	GO:0048583
biological_process	multi-organism metabolic process	16	0.000657462	GO:0044033
biological_process	regulation of circadian rhythm	22	0.000904011	GO:0042752
biological_process	single organism signaling	1240	0.0509533	GO:0044700
biological_process	peptide hormone secretion	4	0.000164366	GO:0030072
biological_process	cell wall organization or biogenesis	293	0.0120398	GO:0071554
biological_process	negative regulation of cell killing	1	4.10914e-05	GO:0031342
biological_process	behavior	9	0.000369822	GO:0007610
biological_process	developmental growth	186	0.007643	GO:0048589
biological_process	regulation of carbon utilization	1	4.10914e-05	GO:0043609
biological_process	regulation of developmental process	321	0.0131903	GO:0050793
biological_process	ovulation cycle process	2	8.21828e-05	GO:0022602
biological_process	multi-organism membrane organization	1	4.10914e-05	GO:0044803
