# Supplementary material for: De novo transcriptomic analysis of leaf and fruit tissue of Cornus officinalis using Illumina platform
Source: PLoS One. 2018 Feb 16;13(2):e0192610. doi: 10.1371/journal.pone.0192610 (PMC5815590; doi:10.1371/journal.pone.0192610)
Supplement: S4 Table — (XLS) [file pone.0192610.s004.xls]

## Sheet: unigene_GO.list.level4
S4 Table. Summary of GO term level4 classification for the C. officinalis transcriptome
total seqs number with gos: 24336
term_type	term	number	percent	GO
molecular_function	substrate-specific transmembrane transporter activity	1160	0.047666	GO:0022891
molecular_function	cytosine deaminase activity	1	4.10914e-05	GO:0004131
molecular_function	thiamine pyrophosphate binding	41	0.00168475	GO:0030976
molecular_function	opsonin binding	1	4.10914e-05	GO:0001846
molecular_function	cell adhesion molecule binding	2	8.21828e-05	GO:0050839
molecular_function	isoamylase activity	1	4.10914e-05	GO:0019156
molecular_function	ornithine cyclodeaminase activity	2	8.21828e-05	GO:0008473
molecular_function	peptidase inhibitor activity	16	0.000657462	GO:0030414
molecular_function	isoprenoid binding	6	0.000246548	GO:0019840
molecular_function	growth factor binding	19	0.000780736	GO:0019838
molecular_function	ubiquitin-protein transferase activity	154	0.00632807	GO:0004842
molecular_function	prosthetic group binding	6	0.000246548	GO:0051192
molecular_function	hydrolase activity, acting on acid anhydrides	1816	0.074622	GO:0016817
molecular_function	oxidoreductase activity, acting on iron-sulfur proteins as donors	10	0.000410914	GO:0016730
molecular_function	enzyme binding	159	0.00653353	GO:0019899
molecular_function	glycerol-3-phosphate transmembrane transporter activity	1	4.10914e-05	GO:0015169
molecular_function	histidine phosphotransfer kinase activity	6	0.000246548	GO:0009927
molecular_function	calcium-dependent protein binding	4	0.000164366	GO:0048306
molecular_function	efflux transmembrane transporter activity	21	0.000862919	GO:0015562
molecular_function	nucleosome binding	7	0.00028764	GO:0031491
molecular_function	lipid transporter activity	40	0.00164366	GO:0005319
molecular_function	macrolide binding	1	4.10914e-05	GO:0005527
molecular_function	arsenate reductase activity	1	4.10914e-05	GO:0030611
molecular_function	kinase activator activity	2	8.21828e-05	GO:0019209
molecular_function	geranylgeranyl reductase activity	4	0.000164366	GO:0045550
molecular_function	tetrapyrrole binding	474	0.0194773	GO:0046906
molecular_function	translation initiation factor binding	9	0.000369822	GO:0031369
molecular_function	active transmembrane transporter activity	737	0.0302844	GO:0022804
molecular_function	oxidoreductase activity, acting on a sulfur group of donors	165	0.00678008	GO:0016667
molecular_function	protein kinase A binding	2	8.21828e-05	GO:0051018
molecular_function	heat shock protein binding	31	0.00127383	GO:0031072
molecular_function	N-methylnicotinate transporter activity	1	4.10914e-05	GO:0090417
molecular_function	steroid binding	5	0.000205457	GO:0005496
molecular_function	transmembrane signaling receptor activity	65	0.00267094	GO:0004888
molecular_function	oxidoreductase activity, acting on the CH-NH group of donors	38	0.00156147	GO:0016645
molecular_function	tyrosine-based site-specific recombinase activity	2	8.21828e-05	GO:0009037
molecular_function	sialic acid transmembrane transporter activity	2	8.21828e-05	GO:0015136
molecular_function	uptake transmembrane transporter activity	2	8.21828e-05	GO:0015563
molecular_function	ligase activity, forming carbon-carbon bonds	20	0.000821828	GO:0016885
molecular_function	translation activator activity	1	4.10914e-05	GO:0008494
molecular_function	camalexin binding	1	4.10914e-05	GO:2001147
molecular_function	ribosomal large subunit binding	10	0.000410914	GO:0043023
molecular_function	unfolded protein binding	160	0.00657462	GO:0051082
molecular_function	chitin binding	15	0.000616371	GO:0008061
molecular_function	oxidoreductase activity, acting on CH or CH2 groups	35	0.0014382	GO:0016725
molecular_function	NAD transporter activity	2	8.21828e-05	GO:0051724
molecular_function	clathrin binding	11	0.000452005	GO:0030276
molecular_function	amylo-alpha-1,6-glucosidase activity	1	4.10914e-05	GO:0004135
molecular_function	protein phosphatase regulator activity	17	0.000698554	GO:0019888
molecular_function	profilin binding	1	4.10914e-05	GO:0005522
molecular_function	intramolecular lyase activity	13	0.000534188	GO:0016872
molecular_function	ethylene binding	2	8.21828e-05	GO:0051740
molecular_function	pyridoxal phosphate binding	231	0.00949211	GO:0030170
molecular_function	signal recognition particle binding	4	0.000164366	GO:0005047
molecular_function	phosphoprotein binding	3	0.000123274	GO:0051219
molecular_function	ferrochelatase activity	6	0.000246548	GO:0004325
molecular_function	ribulose-1,5-bisphosphate carboxylase/oxygenase activator activity	2	8.21828e-05	GO:0046863
molecular_function	intramolecular transferase activity	97	0.00398586	GO:0016866
molecular_function	transferase activity, transferring one-carbon groups	468	0.0192308	GO:0016741
molecular_function	phosphatidylcholine-sterol O-acyltransferase activator activity	1	4.10914e-05	GO:0060228
molecular_function	transferase activity, transferring sulfur-containing groups	44	0.00180802	GO:0016782
molecular_function	glycosaminoglycan binding	5	0.000205457	GO:0005539
molecular_function	oxidoreductase activity, oxidizing metal ions	12	0.000493097	GO:0016722
molecular_function	oxidoreductase activity, acting on peroxide as acceptor	153	0.00628698	GO:0016684
molecular_function	diaminohydroxyphosphoribosylaminopyrimidine deaminase activity	6	0.000246548	GO:0008835
molecular_function	glycolipid binding	4	0.000164366	GO:0051861
molecular_function	phosphatase inhibitor activity	2	8.21828e-05	GO:0019212
molecular_function	phosphatase activator activity	6	0.000246548	GO:0019211
molecular_function	phytochrome binding	3	0.000123274	GO:0010313
molecular_function	4-alpha-glucanotransferase activity	5	0.000205457	GO:0004134
molecular_function	intramolecular oxidoreductase activity	79	0.00324622	GO:0016860
molecular_function	heme-copper terminal oxidase activity	50	0.00205457	GO:0015002
molecular_function	biotin synthase activity	2	8.21828e-05	GO:0004076
molecular_function	salicylic acid binding	1	4.10914e-05	GO:1901149
molecular_function	oxidoreductase activity, acting on single donors with incorporation of molecular oxygen	59	0.00242439	GO:0016701
molecular_function	scaffold protein binding	2	8.21828e-05	GO:0097110
molecular_function	ligase activity, forming nitrogen-metal bonds	12	0.000493097	GO:0051002
molecular_function	phosphatidylserine binding	1	4.10914e-05	GO:0001786
molecular_function	protein self-association	21	0.000862919	GO:0043621
molecular_function	protein domain specific binding	36	0.00147929	GO:0019904
molecular_function	protein binding involved in protein folding	4	0.000164366	GO:0044183
molecular_function	pectinesterase inhibitor activity	1	4.10914e-05	GO:0046910
molecular_function	calmodulin binding	67	0.00275312	GO:0005516
molecular_function	adenine deaminase activity	1	4.10914e-05	GO:0000034
molecular_function	RNA-3'-phosphate cyclase activity	1	4.10914e-05	GO:0003963
molecular_function	guanylate cyclase activity	1	4.10914e-05	GO:0004383
molecular_function	Atg8 activating enzyme	1	4.10914e-05	GO:0019779
molecular_function	phosphoglycerate transmembrane transporter activity	5	0.000205457	GO:0015120
molecular_function	quinone binding	42	0.00172584	GO:0048038
molecular_function	guanine deaminase activity	2	8.21828e-05	GO:0008892
molecular_function	benzoate transporter activity	1	4.10914e-05	GO:0042925
molecular_function	ligase activity, forming phosphoric ester bonds	14	0.000575279	GO:0016886
molecular_function	vitamin transmembrane transporter activity	6	0.000246548	GO:0090482
molecular_function	methotrexate transporter activity	1	4.10914e-05	GO:0015350
molecular_function	signaling receptor activity	210	0.00862919	GO:0038023
molecular_function	heme transporter activity	8	0.000328731	GO:0015232
molecular_function	glycolipid transporter activity	4	0.000164366	GO:0017089
molecular_function	nucleotide binding	5374	0.220825	GO:0000166
molecular_function	SMAD binding	15	0.000616371	GO:0046332
molecular_function	nucleoside transmembrane transporter activity	31	0.00127383	GO:0005337
molecular_function	oxidoreductase activity, acting on a heme group of donors	49	0.00201348	GO:0016675
molecular_function	N-1-naphthylphthalamic acid binding	1	4.10914e-05	GO:0010013
molecular_function	protein complex binding	165	0.00678008	GO:0032403
molecular_function	dynein binding	2	8.21828e-05	GO:0045502
molecular_function	nucleic acid binding	3470	0.142587	GO:0003676
molecular_function	cytokine binding	2	8.21828e-05	GO:0019955
molecular_function	organic acid binding	119	0.00488988	GO:0043177
molecular_function	oxidoreductase activity, acting on the CH-NH2 group of donors	70	0.0028764	GO:0016638
molecular_function	ribosome binding	34	0.00139711	GO:0043022
molecular_function	telomerase inhibitor activity	1	4.10914e-05	GO:0010521
molecular_function	histone binding	34	0.00139711	GO:0042393
molecular_function	transferase activity, transferring nitrogenous groups	99	0.00406805	GO:0016769
molecular_function	laminin binding	2	8.21828e-05	GO:0043236
molecular_function	chromatin DNA binding	2	8.21828e-05	GO:0031490
molecular_function	sphingosine hydroxylase activity	2	8.21828e-05	GO:0000170
molecular_function	SNARE binding	1	4.10914e-05	GO:0000149
molecular_function	angiostatin binding	1	4.10914e-05	GO:0043532
molecular_function	purine ribonucleotide transmembrane transporter activity	16	0.000657462	GO:0005346
molecular_function	thiamine pyrophosphate transporter activity	1	4.10914e-05	GO:0090422
molecular_function	receptor binding	38	0.00156147	GO:0005102
molecular_function	serine hydrolase activity	251	0.0103139	GO:0017171
molecular_function	phosphorelay response regulator activity	124	0.00509533	GO:0000156
molecular_function	glutathione peroxidase activity	11	0.000452005	GO:0004602
molecular_function	hydrolase activity, acting on acid anhydrides, catalyzing transmembrane movement of substances	447	0.0183679	GO:0016820
molecular_function	catalase activity	41	0.00168475	GO:0004096
molecular_function	carbon-carbon lyase activity	204	0.00838264	GO:0016830
molecular_function	receptor signaling protein activity	178	0.00731427	GO:0005057
molecular_function	lipase activator activity	2	8.21828e-05	GO:0060229
molecular_function	ligase activity, forming carbon-oxygen bonds	130	0.00534188	GO:0016875
molecular_function	transcription factor binding	40	0.00164366	GO:0008134
molecular_function	carbon-oxygen lyase activity	209	0.0085881	GO:0016835
molecular_function	hydrolase activity, acting on carbon-nitrogen (but not peptide) bonds	170	0.00698554	GO:0016810
molecular_function	nicotinate transporter activity	1	4.10914e-05	GO:0090416
molecular_function	phospholipid binding	74	0.00304076	GO:0005543
molecular_function	organic hydroxy compound transmembrane transporter activity	17	0.000698554	GO:1901618
molecular_function	cysteine-type endopeptidase activator activity involved in apoptotic process	3	0.000123274	GO:0008656
molecular_function	oxidoreductase activity, acting on X-H and Y-H to form an X-Y bond	5	0.000205457	GO:0046992
molecular_function	hydrolase activity, acting on carbon-sulfur bonds	1	4.10914e-05	GO:0046508
molecular_function	oxidative phosphorylation uncoupler activity	4	0.000164366	GO:0017077
molecular_function	hydrolase activity, acting on acid halide bonds	3	0.000123274	GO:0016824
molecular_function	chaperone binding	10	0.000410914	GO:0051087
molecular_function	penicillin binding	15	0.000616371	GO:0008658
molecular_function	dioxygenase activity	187	0.00768409	GO:0051213
molecular_function	iron chelate transmembrane transporter activity	18	0.000739645	GO:0015603
molecular_function	lipoprotein particle binding	1	4.10914e-05	GO:0071813
molecular_function	peptidase activator activity	3	0.000123274	GO:0016504
molecular_function	protein transporter activity	87	0.00357495	GO:0008565
molecular_function	DNA topoisomerase activity	37	0.00152038	GO:0003916
molecular_function	cyclin binding	6	0.000246548	GO:0030332
molecular_function	scavenger receptor activity	1	4.10914e-05	GO:0005044
molecular_function	oxidoreductase activity, acting on the aldehyde or oxo group of donors	188	0.00772518	GO:0016903
molecular_function	sulfur compound transmembrane transporter activity	33	0.00135602	GO:1901682
molecular_function	carbon-nitrogen lyase activity	46	0.0018902	GO:0016840
molecular_function	glutathione binding	5	0.000205457	GO:0043295
molecular_function	cobalamin transporter activity	8	0.000328731	GO:0015235
molecular_function	oxidoreductase activity, acting on diphenols and related substances as donors	69	0.00283531	GO:0016679
molecular_function	GTPase regulator activity	65	0.00267094	GO:0030695
molecular_function	protein binding, bridging	11	0.000452005	GO:0030674
molecular_function	violaxanthin de-epoxidase activity	1	4.10914e-05	GO:0046422
molecular_function	hydrolase activity, acting on acid carbon-carbon bonds	1	4.10914e-05	GO:0016822
molecular_function	abscisic acid binding	3	0.000123274	GO:0010427
molecular_function	small conjugating protein binding	6	0.000246548	GO:0032182
molecular_function	photoreceptor activity	18	0.000739645	GO:0009881
molecular_function	choline binding	1	4.10914e-05	GO:0033265
molecular_function	oxidoreductase activity, acting on other nitrogenous compounds as donors	20	0.000821828	GO:0016661
molecular_function	carbohydrate transmembrane transporter activity	49	0.00201348	GO:0015144
molecular_function	GTP-dependent protein binding	3	0.000123274	GO:0030742
molecular_function	phosphatidylcholine binding	3	0.000123274	GO:0031210
molecular_function	deacetylase activity	11	0.000452005	GO:0019213
molecular_function	transferase activity, transferring acyl groups	423	0.0173817	GO:0016746
molecular_function	deoxyribonucleotide binding	1	4.10914e-05	GO:0032552
molecular_function	biotin transporter activity	2	8.21828e-05	GO:0015225
molecular_function	monooxygenase activity	285	0.011711	GO:0004497
molecular_function	MHC protein complex binding	2	8.21828e-05	GO:0023023
molecular_function	sulfoquinovose isomerase activity	1	4.10914e-05	GO:0061593
molecular_function	chitosan binding	1	4.10914e-05	GO:2001080
molecular_function	monosaccharide binding	24	0.000986193	GO:0048029
molecular_function	ATPase regulator activity	5	0.000205457	GO:0060590
molecular_function	endopeptidase regulator activity	16	0.000657462	GO:0061135
molecular_function	fatty acid binding	1	4.10914e-05	GO:0005504
molecular_function	thyroid hormone receptor activator activity	2	8.21828e-05	GO:0010861
molecular_function	hydrolase activity, acting on ether bonds	20	0.000821828	GO:0016801
molecular_function	hydrolase activity, acting on ester bonds	879	0.0361193	GO:0016788
molecular_function	coenzyme transporter activity	2	8.21828e-05	GO:0051185
molecular_function	organic phosphonate transmembrane transporter activity	14	0.000575279	GO:0015604
molecular_function	molybdopterin cofactor binding	3	0.000123274	GO:0043546
molecular_function	protein C-terminus binding	9	0.000369822	GO:0008022
molecular_function	core DNA-dependent RNA polymerase binding promoter specificity activity	28	0.00115056	GO:0000996
molecular_function	protein kinase regulator activity	13	0.000534188	GO:0019887
molecular_function	GPI-anchor transamidase activity	2	8.21828e-05	GO:0003923
molecular_function	siderophore transmembrane transporter activity	16	0.000657462	GO:0015343
molecular_function	kinase inhibitor activity	5	0.000205457	GO:0019210
molecular_function	sequence-specific DNA binding RNA polymerase II transcription factor activity	8	0.000328731	GO:0000981
molecular_function	transferase activity, transferring phosphorus-containing groups	2823	0.116001	GO:0016772
molecular_function	phosphopantetheine binding	3	0.000123274	GO:0031177
molecular_function	oxidoreductase activity, acting on superoxide radicals as acceptor	25	0.00102728	GO:0016721
molecular_function	cis-trans isomerase activity	81	0.0033284	GO:0016859
molecular_function	palmitoyl hydrolase activity	6	0.000246548	GO:0098599
molecular_function	peptide receptor activity	6	0.000246548	GO:0001653
molecular_function	L-ascorbate peroxidase activity	2	8.21828e-05	GO:0016688
molecular_function	peptide binding	27	0.00110947	GO:0042277
molecular_function	oxygen transporter activity	5	0.000205457	GO:0005344
molecular_function	Rho guanyl-nucleotide exchange factor activity	11	0.000452005	GO:0005089
molecular_function	oxidoreductase activity, acting on phosphorus or arsenic in donors	2	8.21828e-05	GO:0030613
molecular_function	lycopene beta cyclase activity	1	4.10914e-05	GO:0045436
molecular_function	ion channel binding	5	0.000205457	GO:0044325
molecular_function	ribonucleotide binding	4143	0.170242	GO:0032553
molecular_function	xenobiotic-transporting ATPase activity	18	0.000739645	GO:0008559
molecular_function	oxidoreductase activity, acting on the CH-CH group of donors	228	0.00936884	GO:0016627
molecular_function	GTPase activator activity	53	0.00217784	GO:0005096
molecular_function	ligase activity, forming carbon-nitrogen bonds	247	0.0101496	GO:0016879
molecular_function	vitamin binding	84	0.00345168	GO:0019842
molecular_function	peptidase activity	750	0.0308185	GO:0008233
molecular_function	peptide transporter activity	24	0.000986193	GO:0015197
molecular_function	nucleoside binding	4088	0.167982	GO:0001882
molecular_function	nucleotide-sugar transmembrane transporter activity	14	0.000575279	GO:0005338
molecular_function	folic acid binding	2	8.21828e-05	GO:0005542
molecular_function	anion binding	4876	0.200362	GO:0043168
molecular_function	adenosine-phosphate deaminase activity	2	8.21828e-05	GO:0047623
molecular_function	phosphorelay sensor kinase activity	140	0.00575279	GO:0000155
molecular_function	dCTP deaminase activity	1	4.10914e-05	GO:0008829
molecular_function	transferase activity, transferring aldehyde or ketonic groups	48	0.00197239	GO:0016744
molecular_function	azole transporter activity	2	8.21828e-05	GO:0045118
molecular_function	quercitrin binding	1	4.10914e-05	GO:2001227
molecular_function	ion channel inhibitor activity	3	0.000123274	GO:0008200
molecular_function	basal transcription machinery binding	2	8.21828e-05	GO:0001098
molecular_function	gibberellin binding	3	0.000123274	GO:0010331
molecular_function	protein dimerization activity	393	0.0161489	GO:0046983
molecular_function	lipoate synthase activity	4	0.000164366	GO:0016992
molecular_function	passive transmembrane transporter activity	137	0.00562952	GO:0022803
molecular_function	1-aminocyclopropane-1-carboxylate deaminase activity	1	4.10914e-05	GO:0008660
molecular_function	allene-oxide cyclase activity	1	4.10914e-05	GO:0046423
molecular_function	oxidoreductase activity, acting on paired donors, with incorporation or reduction of molecular oxygen	425	0.0174638	GO:0016705
molecular_function	tocopherol cyclase activity	1	4.10914e-05	GO:0009976
molecular_function	adenosine deaminase activity	2	8.21828e-05	GO:0004000
molecular_function	polysaccharide binding	43	0.00176693	GO:0030247
molecular_function	alcohol binding	14	0.000575279	GO:0043178
molecular_function	steroid dehydrogenase activity	21	0.000862919	GO:0016229
molecular_function	hydrolase activity, acting on glycosyl bonds	487	0.0200115	GO:0016798
molecular_function	iron-sulfur cluster binding	237	0.00973866	GO:0051536
molecular_function	hemoglobin binding	1	4.10914e-05	GO:0030492
molecular_function	fatty-acyl-CoA binding	7	0.00028764	GO:0000062
molecular_function	ubiquitinyl hydrolase activity	35	0.0014382	GO:0036459
molecular_function	folic acid transporter activity	2	8.21828e-05	GO:0008517
molecular_function	ligase activity, forming carbon-sulfur bonds	50	0.00205457	GO:0016877
molecular_function	adenylate cyclase activity	2	8.21828e-05	GO:0004016
molecular_function	complement binding	1	4.10914e-05	GO:0001848
molecular_function	nucleoside phosphate binding	5374	0.220825	GO:1901265
molecular_function	identical protein binding	173	0.00710881	GO:0042802
molecular_function	cation binding	3692	0.151709	GO:0043169
molecular_function	transferase activity, transferring glycosyl groups	623	0.0255999	GO:0016757
molecular_function	phosphorus-oxygen lyase activity	61	0.00250657	GO:0016849
molecular_function	epoxyqueuosine reductase activity	1	4.10914e-05	GO:0052693
molecular_function	N-acetylglucosamine transmembrane transporter activity	1	4.10914e-05	GO:0015572
molecular_function	hexose phosphate transmembrane transporter activity	3	0.000123274	GO:0015119
molecular_function	protein anchor	3	0.000123274	GO:0043495
molecular_function	ribosomal small subunit binding	1	4.10914e-05	GO:0043024
molecular_function	protein complex scaffold	4	0.000164366	GO:0032947
molecular_function	oxidoreductase activity, acting on CH-OH group of donors	442	0.0181624	GO:0016614
molecular_function	carbon-sulfur lyase activity	35	0.0014382	GO:0016846
molecular_function	oxidoreductase activity, acting on hydrogen as donor	2	8.21828e-05	GO:0016695
molecular_function	RNA polymerase II transcription factor binding transcription factor activity	13	0.000534188	GO:0001076
molecular_function	cytoskeletal protein binding	234	0.00961538	GO:0008092
molecular_function	oxidoreductase activity, acting on NAD(P)H	162	0.0066568	GO:0016651
molecular_function	coenzyme binding	735	0.0302022	GO:0050662
molecular_function	protein N-terminus binding	1	4.10914e-05	GO:0047485
molecular_function	SNAP receptor activity	30	0.00123274	GO:0005484
molecular_function	ATPase activator activity	3	0.000123274	GO:0001671
molecular_function	antibiotic transporter activity	4	0.000164366	GO:0042895
molecular_function	drug transmembrane transporter activity	77	0.00316404	GO:0015238
molecular_function	transcription cofactor activity	44	0.00180802	GO:0003712
molecular_function	transferase activity, transferring alkyl or aryl (other than methyl) groups	98	0.00402696	GO:0016765
molecular_function	phosphate transmembrane transporter activity	85	0.00349277	GO:1901677
molecular_function	RNA binding transcription antitermination factor activity	1	4.10914e-05	GO:0001072
molecular_function	ribonuclease inhibitor activity	2	8.21828e-05	GO:0008428
molecular_function	racemase and epimerase activity	43	0.00176693	GO:0016854
cellular_component	axon part	4	0.000164366	GO:0033267
cellular_component	photosystem I	38	0.00156147	GO:0009522
cellular_component	basement membrane collagen trimer	3	0.000123274	GO:0098651
cellular_component	NAD(P)H dehydrogenase complex (plastoquinone)	3	0.000123274	GO:0010598
cellular_component	spliceosomal snRNP complex	1	4.10914e-05	GO:0097525
cellular_component	alkyl hydroperoxide reductase complex	2	8.21828e-05	GO:0009321
cellular_component	cell wall	411	0.0168886	GO:0005618
cellular_component	high-density lipoprotein particle	1	4.10914e-05	GO:0034364
cellular_component	viral envelope	3	0.000123274	GO:0019031
cellular_component	envelope	919	0.037763	GO:0031975
cellular_component	microbody membrane	12	0.000493097	GO:0031903
cellular_component	ferredoxin hydrogenase complex	2	8.21828e-05	GO:0009375
cellular_component	Slx1-Slx4 complex	1	4.10914e-05	GO:0033557
cellular_component	Arp2/3 protein complex	6	0.000246548	GO:0005885
cellular_component	DNA helicase complex	19	0.000780736	GO:0033202
cellular_component	signal recognition particle	19	0.000780736	GO:0048500
cellular_component	checkpoint clamp complex	3	0.000123274	GO:0030896
cellular_component	integral component of mitochondrial membrane	11	0.000452005	GO:0032592
cellular_component	pollen wall	5	0.000205457	GO:0043667
cellular_component	DUBm complex	2	8.21828e-05	GO:0071819
cellular_component	endosome membrane	7	0.00028764	GO:0010008
cellular_component	exodeoxyribonuclease VII complex	4	0.000164366	GO:0009318
cellular_component	cytoplasmic vesicle part	47	0.0019313	GO:0044433
cellular_component	immunoglobulin complex	3	0.000123274	GO:0019814
cellular_component	cell projection part	41	0.00168475	GO:0044463
cellular_component	type III protein secretion system complex	2	8.21828e-05	GO:0030257
cellular_component	plastid part	924	0.0379684	GO:0044435
cellular_component	vesicle lumen	2	8.21828e-05	GO:0031983
cellular_component	ATP-binding cassette (ABC) transporter complex	31	0.00127383	GO:0043190
cellular_component	mitochondrial processing peptidase complex	2	8.21828e-05	GO:0017087
cellular_component	ethanolamine ammonia-lyase complex	3	0.000123274	GO:0009350
cellular_component	sperm part	2	8.21828e-05	GO:0097223
cellular_component	polyphosphate kinase complex	6	0.000246548	GO:0009358
cellular_component	integral component of organelle membrane	75	0.00308185	GO:0031301
cellular_component	Golgi membrane	74	0.00304076	GO:0000139
cellular_component	cell cortex	52	0.00213675	GO:0005938
cellular_component	hyphal tip	2	8.21828e-05	GO:0001411
cellular_component	organellar ribosome	8	0.000328731	GO:0000313
cellular_component	photosystem I antenna complex	1	4.10914e-05	GO:0009782
cellular_component	photosystem II oxygen evolving complex	33	0.00135602	GO:0009654
cellular_component	plastid ribosome	2	8.21828e-05	GO:0009547
cellular_component	cell-substrate adherens junction	5	0.000205457	GO:0005924
cellular_component	endomembrane system	1036	0.0425707	GO:0012505
cellular_component	type II protein secretion system complex	13	0.000534188	GO:0015627
cellular_component	eukaryotic translation initiation factor 2 complex	3	0.000123274	GO:0005850
cellular_component	pollen tube	10	0.000410914	GO:0090406
cellular_component	organellar small ribosomal subunit	2	8.21828e-05	GO:0000314
cellular_component	neuron part	12	0.000493097	GO:0097458
cellular_component	brush border	1	4.10914e-05	GO:0005903
cellular_component	palmitoyltransferase complex	1	4.10914e-05	GO:0002178
cellular_component	proteasome regulatory particle, base subcomplex	3	0.000123274	GO:0008540
cellular_component	bacterial-type flagellum hook	6	0.000246548	GO:0009424
cellular_component	bacterial-type flagellum basal body, distal rod	4	0.000164366	GO:0009426
cellular_component	intermediate filament	4	0.000164366	GO:0005882
cellular_component	cytoplasmic side of endoplasmic reticulum membrane	5	0.000205457	GO:0098554
cellular_component	mitochondrial respiratory chain complex I	37	0.00152038	GO:0005747
cellular_component	cell-cell contact zone	2	8.21828e-05	GO:0044291
cellular_component	mitochondrial proton-transporting ATP synthase complex	28	0.00115056	GO:0005753
cellular_component	mitochondrial respiratory chain complex III	15	0.000616371	GO:0005750
cellular_component	protein phosphatase type 1 complex	1	4.10914e-05	GO:0000164
cellular_component	bacterial-type flagellum basal body, distal rod, P ring	2	8.21828e-05	GO:0009428
cellular_component	intracellular organelle	6260	0.257232	GO:0043229
cellular_component	myosin complex	39	0.00160256	GO:0016459
cellular_component	cell body	9	0.000369822	GO:0044297
cellular_component	nitrate reductase complex	14	0.000575279	GO:0009325
cellular_component	MHC protein complex	7	0.00028764	GO:0042611
cellular_component	synaptic vesicle membrane	3	0.000123274	GO:0030672
cellular_component	proteinaceous extracellular matrix	26	0.00106838	GO:0005578
cellular_component	chromatin silencing complex	3	0.000123274	GO:0005677
cellular_component	pyruvate dehydrogenase complex	21	0.000862919	GO:0045254
cellular_component	ciliary cytoplasm	2	8.21828e-05	GO:0097014
cellular_component	contractile fiber part	23	0.000945102	GO:0044449
cellular_component	F-actin capping protein complex	1	4.10914e-05	GO:0008290
cellular_component	other organism cell	7	0.00028764	GO:0044216
cellular_component	SNARE complex	1	4.10914e-05	GO:0031201
cellular_component	proton-transporting ATP synthase, stator stalk	1	4.10914e-05	GO:0045265
cellular_component	plasma lipoprotein particle	1	4.10914e-05	GO:0034358
cellular_component	NF-kappaB complex	1	4.10914e-05	GO:0071159
cellular_component	microtubule	169	0.00694444	GO:0005874
cellular_component	MCM complex	17	0.000698554	GO:0042555
cellular_component	proteasome core complex	39	0.00160256	GO:0005839
cellular_component	collagen trimer	24	0.000986193	GO:0005581
cellular_component	organelle inner membrane	203	0.00834155	GO:0019866
cellular_component	organelle outer membrane	55	0.00226003	GO:0031968
cellular_component	photosystem II reaction center	3	0.000123274	GO:0009539
cellular_component	collagen type I trimer	7	0.00028764	GO:0005584
cellular_component	nuclear envelope lumen	1	4.10914e-05	GO:0005641
cellular_component	bacterial-type flagellum filament	3	0.000123274	GO:0009420
cellular_component	mitochondrial proton-transporting ATP synthase complex, catalytic core F(1)	10	0.000410914	GO:0000275
cellular_component	bacterial-type flagellum basal body, distal rod, L ring	1	4.10914e-05	GO:0009427
cellular_component	adherens junction	6	0.000246548	GO:0005912
cellular_component	extracellular organelle	57	0.00234221	GO:0043230
cellular_component	organelle envelope	765	0.0314349	GO:0031967
cellular_component	sarcomere	23	0.000945102	GO:0030017
cellular_component	cell projection	87	0.00357495	GO:0042995
cellular_component	methyltransferase complex	7	0.00028764	GO:0034708
cellular_component	intracellular membrane-bounded organelle	4999	0.205416	GO:0043231
cellular_component	neuron projection terminus	2	8.21828e-05	GO:0044306
cellular_component	integral component of nuclear inner membrane	1	4.10914e-05	GO:0005639
cellular_component	cytoplasmic side of plasma membrane	10	0.000410914	GO:0009898
cellular_component	vacuolar membrane	389	0.0159845	GO:0005774
cellular_component	complex of collagen trimers	3	0.000123274	GO:0098644
cellular_component	cation-transporting ATPase complex	1	4.10914e-05	GO:0090533
cellular_component	external side of plasma membrane	9	0.000369822	GO:0009897
cellular_component	retromer complex	11	0.000452005	GO:0030904
cellular_component	Golgi transport complex	6	0.000246548	GO:0017119
cellular_component	clathrin adaptor complex	16	0.000657462	GO:0030131
cellular_component	cell projection membrane	5	0.000205457	GO:0031253
cellular_component	actin filament	15	0.000616371	GO:0005884
cellular_component	cell outer membrane	115	0.00472551	GO:0009279
cellular_component	endosomal part	7	0.00028764	GO:0044440
cellular_component	eukaryotic translation initiation factor 3 complex	34	0.00139711	GO:0005852
cellular_component	I band	11	0.000452005	GO:0031674
cellular_component	PSII associated light-harvesting complex II	4	0.000164366	GO:0009517
cellular_component	transcriptional repressor complex	1	4.10914e-05	GO:0017053
cellular_component	endopeptidase Clp complex	4	0.000164366	GO:0009368
cellular_component	cell surface	26	0.00106838	GO:0009986
cellular_component	ruffle	5	0.000205457	GO:0001726
cellular_component	cell pole	2	8.21828e-05	GO:0060187
cellular_component	neuronal cell body	8	0.000328731	GO:0043025
cellular_component	transmembrane transporter complex	88	0.00361604	GO:1902495
cellular_component	dimethyl sulfoxide reductase complex	2	8.21828e-05	GO:0009390
cellular_component	ribosome	981	0.0403107	GO:0005840
cellular_component	extrinsic component of organelle membrane	7	0.00028764	GO:0031312
cellular_component	AP-5 adaptor complex	1	4.10914e-05	GO:0044599
cellular_component	neuron projection membrane	2	8.21828e-05	GO:0032589
cellular_component	formate dehydrogenase complex	10	0.000410914	GO:0009326
cellular_component	thylakoid membrane	218	0.00895792	GO:0042651
cellular_component	sarcoplasmic reticulum membrane	2	8.21828e-05	GO:0033017
cellular_component	hemoglobin complex	1	4.10914e-05	GO:0005833
cellular_component	succinate dehydrogenase complex (ubiquinone)	5	0.000205457	GO:0045257
cellular_component	proton-transporting ATP synthase complex, coupling factor F(o)	26	0.00106838	GO:0045263
cellular_component	ubiquitin conjugating enzyme complex	2	8.21828e-05	GO:0031371
cellular_component	telomere cap complex	2	8.21828e-05	GO:0000782
cellular_component	organelle subcompartment	307	0.0126151	GO:0031984
cellular_component	mitochondrial part	279	0.0114645	GO:0044429
cellular_component	protein serine/threonine phosphatase complex	66	0.00271203	GO:0008287
cellular_component	endosome	195	0.00801282	GO:0005768
cellular_component	nuclear envelope	49	0.00201348	GO:0005635
cellular_component	H zone	1	4.10914e-05	GO:0031673
cellular_component	transcription elongation factor complex	5	0.000205457	GO:0008023
cellular_component	ribonucleoprotein complex	1100	0.0452005	GO:0030529
cellular_component	root hair tip	2	8.21828e-05	GO:0035619
cellular_component	cell projection cytoplasm	2	8.21828e-05	GO:0032838
cellular_component	THO complex	1	4.10914e-05	GO:0000347
cellular_component	chaperonin-containing T-complex	2	8.21828e-05	GO:0005832
cellular_component	extrachromosomal DNA	6	0.000246548	GO:0046821
cellular_component	viral nucleocapsid	15	0.000616371	GO:0019013
cellular_component	plasmodesma	617	0.0253534	GO:0009506
cellular_component	extrinsic component of mitochondrial inner membrane	4	0.000164366	GO:0031314
cellular_component	integral component of Golgi membrane	23	0.000945102	GO:0030173
cellular_component	Z disc	8	0.000328731	GO:0030018
cellular_component	cytoplasmic side of membrane	18	0.000739645	GO:0098562
cellular_component	mitochondrial chromosome	1	4.10914e-05	GO:0000262
cellular_component	intrinsic component of endoplasmic reticulum membrane	32	0.00131492	GO:0031227
cellular_component	periplasmic space	60	0.00246548	GO:0042597
cellular_component	DNA repair complex	21	0.000862919	GO:1990391
cellular_component	microtubule associated complex	105	0.0043146	GO:0005875
cellular_component	apical part of cell	15	0.000616371	GO:0045177
cellular_component	preribosome	13	0.000534188	GO:0030684
cellular_component	cytochrome o ubiquinol oxidase complex	5	0.000205457	GO:0009319
cellular_component	glutamyl-tRNA(Gln) amidotransferase complex	3	0.000123274	GO:0030956
cellular_component	mating projection	4	0.000164366	GO:0005937
cellular_component	mitochondrial intermembrane space	13	0.000534188	GO:0005758
cellular_component	intrinsic component of plasma membrane	111	0.00456114	GO:0031226
cellular_component	dendritic spine	1	4.10914e-05	GO:0043197
cellular_component	BRCA1-A complex	1	4.10914e-05	GO:0070531
cellular_component	plastid membrane	46	0.0018902	GO:0042170
cellular_component	glucose-1-phosphate adenylyltransferase complex	3	0.000123274	GO:0010170
cellular_component	DNA bending complex	54	0.00221893	GO:1990104
cellular_component	eukaryotic translation elongation factor 1 complex	13	0.000534188	GO:0005853
cellular_component	intracellular organelle lumen	608	0.0249836	GO:0070013
cellular_component	fibrillar collagen trimer	15	0.000616371	GO:0005583
cellular_component	transport vesicle	23	0.000945102	GO:0030133
cellular_component	inclusion body	1	4.10914e-05	GO:0016234
cellular_component	cellular bud	2	8.21828e-05	GO:0005933
cellular_component	host cell part	6	0.000246548	GO:0033643
cellular_component	filopodium	3	0.000123274	GO:0030175
cellular_component	other organism part	7	0.00028764	GO:0044217
cellular_component	protein-N(PI)-phosphohistidine-sugar phosphotransferase complex	7	0.00028764	GO:0009357
cellular_component	core TFIIH complex	5	0.000205457	GO:0000439
cellular_component	RNA polymerase complex	46	0.0018902	GO:0030880
cellular_component	cell wall part	1	4.10914e-05	GO:0044426
cellular_component	perikaryon	5	0.000205457	GO:0043204
cellular_component	CRD-mediated mRNA stability complex	2	8.21828e-05	GO:0070937
cellular_component	axoneme part	1	4.10914e-05	GO:0044447
cellular_component	thylakoid part	296	0.0121631	GO:0044436
cellular_component	cell division site part	5	0.000205457	GO:0032155
cellular_component	exosome (RNase complex)	4	0.000164366	GO:0000178
cellular_component	intrinsic component of peroxisomal membrane	9	0.000369822	GO:0031231
cellular_component	elastic fiber	1	4.10914e-05	GO:0071953
cellular_component	Elongator holoenzyme complex	6	0.000246548	GO:0033588
cellular_component	Smc5-Smc6 complex	8	0.000328731	GO:0030915
cellular_component	ADPG pyrophosphorylase complex	2	8.21828e-05	GO:0030929
cellular_component	vesicle coat	32	0.00131492	GO:0030120
cellular_component	origin recognition complex	9	0.000369822	GO:0000808
cellular_component	cytoplasmic part	5331	0.219058	GO:0044444
cellular_component	respiratory chain	136	0.00558843	GO:0070469
cellular_component	mitochondrial membrane	223	0.00916338	GO:0031966
cellular_component	cAMP-dependent protein kinase complex	1	4.10914e-05	GO:0005952
cellular_component	kinetochore	2	8.21828e-05	GO:0000776
cellular_component	microbody part	17	0.000698554	GO:0044438
cellular_component	transporter complex	88	0.00361604	GO:1990351
cellular_component	membrane-bounded vesicle	154	0.00632807	GO:0031988
cellular_component	sulfite reductase complex (NADPH)	2	8.21828e-05	GO:0009337
cellular_component	citrate lyase complex	3	0.000123274	GO:0009346
cellular_component	plant extracellular matrix	2	8.21828e-05	GO:0048196
cellular_component	small nuclear ribonucleoprotein complex	11	0.000452005	GO:0030532
cellular_component	bacterial-type flagellum basal body, rod	6	0.000246548	GO:0030694
cellular_component	integral component of plastid membrane	6	0.000246548	GO:0031351
cellular_component	receptor complex	6	0.000246548	GO:0043235
cellular_component	sexine	5	0.000205457	GO:0043673
cellular_component	carboxy-terminal domain protein kinase complex	2	8.21828e-05	GO:0032806
cellular_component	ribonuclease P complex	3	0.000123274	GO:0030677
cellular_component	secretory granule	4	0.000164366	GO:0030141
cellular_component	ribonucleoside-diphosphate reductase complex	22	0.000904011	GO:0005971
cellular_component	gamma-tubulin complex	5	0.000205457	GO:0000930
cellular_component	clathrin coat of coated pit	9	0.000369822	GO:0030132
cellular_component	ascospore-type prospore	1	4.10914e-05	GO:0042764
cellular_component	Ku70:Ku80 complex	4	0.000164366	GO:0043564
cellular_component	basolateral plasma membrane	2	8.21828e-05	GO:0016323
cellular_component	pollen tube tip	1	4.10914e-05	GO:0090404
cellular_component	transcription export complex 2	2	8.21828e-05	GO:0070390
cellular_component	ribonucleoprotein granule	12	0.000493097	GO:0035770
cellular_component	integral component of peroxisomal membrane	9	0.000369822	GO:0005779
cellular_component	photosystem II	96	0.00394477	GO:0009523
cellular_component	GPI-anchor transamidase complex	5	0.000205457	GO:0042765
cellular_component	cell periphery	2117	0.0869905	GO:0071944
cellular_component	fatty acid synthase complex	24	0.000986193	GO:0005835
cellular_component	CAAX-protein geranylgeranyltransferase complex	1	4.10914e-05	GO:0005953
cellular_component	extracellular space	39	0.00160256	GO:0005615
cellular_component	mitochondrial respiratory chain	64	0.00262985	GO:0005746
cellular_component	photosystem	129	0.00530079	GO:0009521
cellular_component	photosystem I reaction center	13	0.000534188	GO:0009538
cellular_component	blood microparticle	7	0.00028764	GO:0072562
cellular_component	membrane coat	69	0.00283531	GO:0030117
cellular_component	Golgi apparatus	585	0.0240385	GO:0005794
cellular_component	DNA replication preinitiation complex	2	8.21828e-05	GO:0031261
cellular_component	myofilament	9	0.000369822	GO:0036379
cellular_component	proton-transporting two-sector ATPase complex	137	0.00562952	GO:0016469
cellular_component	AP-2 adaptor complex	1	4.10914e-05	GO:0030122
cellular_component	respiratory chain complex IV	49	0.00201348	GO:0045277
cellular_component	stereocilium	1	4.10914e-05	GO:0032420
cellular_component	CIA complex	1	4.10914e-05	GO:0097361
cellular_component	nuclear membrane	7	0.00028764	GO:0031965
cellular_component	riboflavin synthase complex	3	0.000123274	GO:0009349
cellular_component	1,3-beta-D-glucan synthase complex	31	0.00127383	GO:0000148
cellular_component	glycine cleavage complex	6	0.000246548	GO:0005960
cellular_component	intracellular organelle part	3235	0.132931	GO:0044446
cellular_component	glycerol-3-phosphate dehydrogenase complex	12	0.000493097	GO:0009331
cellular_component	cell surface furrow	2	8.21828e-05	GO:0097610
cellular_component	proton-transporting V-type ATPase, V0 domain	25	0.00102728	GO:0033179
cellular_component	BLOC complex	1	4.10914e-05	GO:0031082
cellular_component	nuclear pore	21	0.000862919	GO:0005643
cellular_component	DNA topoisomerase complex (ATP-hydrolyzing)	4	0.000164366	GO:0009330
cellular_component	cyclin-dependent protein kinase holoenzyme complex	1	4.10914e-05	GO:0000307
cellular_component	axoneme	2	8.21828e-05	GO:0005930
cellular_component	membrane region	125	0.00513642	GO:0098589
cellular_component	extrachromosomal circular DNA	6	0.000246548	GO:0005727
cellular_component	cleavage furrow	2	8.21828e-05	GO:0032154
cellular_component	anchored component of membrane	62	0.00254767	GO:0031225
cellular_component	mating projection base	1	4.10914e-05	GO:0001400
cellular_component	proton-transporting two-sector ATPase complex, catalytic domain	76	0.00312295	GO:0033178
cellular_component	TAT protein transport complex	4	0.000164366	GO:0033281
cellular_component	basement membrane	4	0.000164366	GO:0005604
cellular_component	intrinsic component of mitochondrial membrane	12	0.000493097	GO:0098573
cellular_component	proteasome regulatory particle	4	0.000164366	GO:0005838
cellular_component	phagocytic cup	3	0.000123274	GO:0001891
cellular_component	plasma membrane respiratory chain complex IV	3	0.000123274	GO:0045278
cellular_component	intrinsic component of membrane	3105	0.127589	GO:0031224
cellular_component	proton-transporting two-sector ATPase complex, proton-transporting domain	51	0.00209566	GO:0033177
cellular_component	mRNA cleavage factor complex	5	0.000205457	GO:0005849
cellular_component	PTW/PP1 phosphatase complex	1	4.10914e-05	GO:0072357
cellular_component	RNA cap binding complex	2	8.21828e-05	GO:0034518
cellular_component	leading edge membrane	5	0.000205457	GO:0031256
cellular_component	bacterial-type flagellum basal body, MS ring	4	0.000164366	GO:0009431
cellular_component	cilium	3	0.000123274	GO:0005929
cellular_component	proton-transporting ATP synthase complex	87	0.00357495	GO:0045259
cellular_component	respiratory chain complex I	37	0.00152038	GO:0045271
cellular_component	exocyst	24	0.000986193	GO:0000145
cellular_component	BRISC complex	1	4.10914e-05	GO:0070552
cellular_component	mitochondrial respiratory chain complex II	5	0.000205457	GO:0005749
cellular_component	triglyceride-rich lipoprotein particle	1	4.10914e-05	GO:0034385
cellular_component	integral component of thylakoid membrane	3	0.000123274	GO:0031361
cellular_component	lateral plasma membrane	4	0.000164366	GO:0016328
cellular_component	catalytic complex	1100	0.0452005	GO:1902494
cellular_component	ATPase dependent transmembrane transport complex	32	0.00131492	GO:0098533
cellular_component	extrinsic component of plasma membrane	10	0.000410914	GO:0019897
cellular_component	IgM immunoglobulin complex, circulating	1	4.10914e-05	GO:0071754
cellular_component	chromosome, centromeric region	8	0.000328731	GO:0000775
cellular_component	contractile ring	1	4.10914e-05	GO:0070938
cellular_component	sperm flagellum	1	4.10914e-05	GO:0036126
cellular_component	translation preinitiation complex	35	0.0014382	GO:0070993
cellular_component	mismatch repair complex	4	0.000164366	GO:0032300
cellular_component	extrinsic component of cytoplasmic side of plasma membrane	5	0.000205457	GO:0031234
cellular_component	nuclear part	636	0.0261341	GO:0044428
cellular_component	organelle envelope lumen	14	0.000575279	GO:0031970
cellular_component	cell leading edge	14	0.000575279	GO:0031252
cellular_component	signal peptidase complex	6	0.000246548	GO:0005787
cellular_component	mitochondrial ribosome	6	0.000246548	GO:0005761
cellular_component	apical plasma membrane	12	0.000493097	GO:0016324
cellular_component	sarcolemma	6	0.000246548	GO:0042383
cellular_component	thylakoid light-harvesting complex	4	0.000164366	GO:0009503
cellular_component	cytoplasm	6266	0.257479	GO:0005737
cellular_component	sodium:potassium-exchanging ATPase complex	1	4.10914e-05	GO:0005890
cellular_component	coated pit	10	0.000410914	GO:0005905
cellular_component	chromosomal part	389	0.0159845	GO:0044427
cellular_component	NADH dehydrogenase complex	37	0.00152038	GO:0030964
cellular_component	bacterial-type flagellum part	25	0.00102728	GO:0044461
cellular_component	root hair	2	8.21828e-05	GO:0035618
cellular_component	cell division site	12	0.000493097	GO:0032153
cellular_component	mating projection tip	2	8.21828e-05	GO:0043332
cellular_component	AP-type membrane coat adaptor complex	20	0.000821828	GO:0030119
cellular_component	ubiquitin ligase complex	113	0.00464333	GO:0000151
cellular_component	organelle lumen	609	0.0250247	GO:0043233
cellular_component	viral capsid	18	0.000739645	GO:0019028
cellular_component	protein kinase CK2 complex	2	8.21828e-05	GO:0005956
cellular_component	fatty acid elongase complex	6	0.000246548	GO:0009923
cellular_component	Mre11 complex	2	8.21828e-05	GO:0030870
cellular_component	columella	5	0.000205457	GO:0043674
cellular_component	ER membrane protein complex	2	8.21828e-05	GO:0072546
cellular_component	exine	5	0.000205457	GO:0043668
cellular_component	midbody	5	0.000205457	GO:0030496
cellular_component	AMP-activated protein kinase complex	1	4.10914e-05	GO:0031588
cellular_component	mitochondrial proton-transporting ATP synthase, stator stalk	1	4.10914e-05	GO:0000274
cellular_component	cleavage apparatus septin structure	2	8.21828e-05	GO:0032161
cellular_component	endoplasmic reticulum membrane	111	0.00456114	GO:0005789
cellular_component	polysome	6	0.000246548	GO:0005844
cellular_component	collagen type IV trimer	3	0.000123274	GO:0005587
cellular_component	nuclear membrane part	1	4.10914e-05	GO:0044453
cellular_component	other organism	7	0.00028764	GO:0044215
cellular_component	other organism membrane	1	4.10914e-05	GO:0044279
cellular_component	pilus	4	0.000164366	GO:0009289
cellular_component	endoplasmic reticulum	423	0.0173817	GO:0005783
cellular_component	intracellular	8659	0.35581	GO:0005622
cellular_component	proton-transporting V-type ATPase, V1 domain	20	0.000821828	GO:0033180
cellular_component	Prp19 complex	2	8.21828e-05	GO:0000974
cellular_component	MAML1-RBP-Jkappa- ICN1 complex	1	4.10914e-05	GO:0002193
cellular_component	heterotrimeric G-protein complex	4	0.000164366	GO:0005834
cellular_component	external encapsulating structure	560	0.0230112	GO:0030312
cellular_component	NOS2-CD74 complex	2	8.21828e-05	GO:0035693
cellular_component	chloroplast nucleoid	6	0.000246548	GO:0042644
cellular_component	hyaluranon cable	1	4.10914e-05	GO:0036117
cellular_component	respiratory chain complex II	16	0.000657462	GO:0045273
cellular_component	photosystem II antenna complex	3	0.000123274	GO:0009783
cellular_component	protein complex involved in cell adhesion	2	8.21828e-05	GO:0098636
cellular_component	mitochondrial respiratory chain complex IV	3	0.000123274	GO:0005751
cellular_component	proton-transporting V-type ATPase complex	47	0.0019313	GO:0033176
cellular_component	glucosidase II complex	8	0.000328731	GO:0017177
cellular_component	podosome	1	4.10914e-05	GO:0002102
cellular_component	filamentous actin	1	4.10914e-05	GO:0031941
cellular_component	extraorganismal space	7	0.00028764	GO:0043245
cellular_component	nuclear cap binding complex	2	8.21828e-05	GO:0005846
cellular_component	A band	5	0.000205457	GO:0031672
cellular_component	cellular bud neck	2	8.21828e-05	GO:0005935
cellular_component	thylakoid	438	0.017998	GO:0009579
cellular_component	transcription factor complex	519	0.0213264	GO:0005667
cellular_component	IgA immunoglobulin complex, circulating	1	4.10914e-05	GO:0071746
cellular_component	intrinsic component of organelle membrane	82	0.00336949	GO:0031300
cellular_component	TOR complex	9	0.000369822	GO:0038201
cellular_component	acrosomal vesicle	1	4.10914e-05	GO:0001669
cellular_component	exodeoxyribonuclease V complex	2	8.21828e-05	GO:0009338
cellular_component	cytoskeletal part	342	0.0140533	GO:0044430
cellular_component	mannosyltransferase complex	10	0.000410914	GO:0031501
cellular_component	actomyosin contractile ring	1	4.10914e-05	GO:0005826
cellular_component	anchored component of plasma membrane	44	0.00180802	GO:0046658
cellular_component	cell-cell adherens junction	3	0.000123274	GO:0005913
cellular_component	outer membrane-bounded periplasmic space	34	0.00139711	GO:0030288
cellular_component	T-tubule	1	4.10914e-05	GO:0030315
cellular_component	extracellular membrane-bounded organelle	57	0.00234221	GO:0065010
cellular_component	collagen type III trimer	7	0.00028764	GO:0005586
cellular_component	immunoglobulin complex, circulating	1	4.10914e-05	GO:0042571
cellular_component	Golgi apparatus part	250	0.0102728	GO:0044431
cellular_component	prefoldin complex	12	0.000493097	GO:0016272
cellular_component	side of membrane	27	0.00110947	GO:0098552
cellular_component	integral component of membrane	3034	0.124671	GO:0016021
cellular_component	proteasome complex	65	0.00267094	GO:0000502
cellular_component	DNA polymerase complex	73	0.00299967	GO:0042575
cellular_component	cytochrome b6f complex	4	0.000164366	GO:0009512
cellular_component	Holliday junction resolvase complex	5	0.000205457	GO:0048476
cellular_component	site of polarized growth	8	0.000328731	GO:0030427
cellular_component	histone pre-mRNA 3'end processing complex	2	8.21828e-05	GO:0071204
cellular_component	transcription export complex	2	8.21828e-05	GO:0000346
cellular_component	cell tip	2	8.21828e-05	GO:0051286
cellular_component	protein phosphatase type 2A complex	14	0.000575279	GO:0000159
cellular_component	mitochondrial proton-transporting ATP synthase complex, coupling factor F(o)	10	0.000410914	GO:0000276
cellular_component	pore complex	28	0.00115056	GO:0046930
cellular_component	bacterial-type flagellum	39	0.00160256	GO:0009288
cellular_component	trimethylamine-N-oxide reductase complex	1	4.10914e-05	GO:0009322
cellular_component	mitochondrial inner membrane peptidase complex	13	0.000534188	GO:0042720
cellular_component	primosome complex	5	0.000205457	GO:1990077
cellular_component	ribosomal subunit	257	0.0105605	GO:0044391
cellular_component	extrinsic component of endoplasmic reticulum membrane	2	8.21828e-05	GO:0042406
cellular_component	succinate dehydrogenase complex	16	0.000657462	GO:0045281
cellular_component	excinuclease repair complex	14	0.000575279	GO:0009380
cellular_component	organelle membrane	846	0.0347633	GO:0031090
cellular_component	cell envelope	154	0.00632807	GO:0030313
cellular_component	integral component of endoplasmic reticulum membrane	27	0.00110947	GO:0030176
cellular_component	translation release factor complex	15	0.000616371	GO:0018444
cellular_component	proteasome core complex, alpha-subunit complex	15	0.000616371	GO:0019773
cellular_component	lamellipodium	7	0.00028764	GO:0030027
cellular_component	microvillus	1	4.10914e-05	GO:0005902
cellular_component	mitochondrial membrane part	133	0.00546515	GO:0044455
cellular_component	fumarate reductase complex	5	0.000205457	GO:0045283
cellular_component	cation channel complex	34	0.00139711	GO:0034703
cellular_component	synaptic vesicle	4	0.000164366	GO:0008021
cellular_component	PAS complex	4	0.000164366	GO:0070772
cellular_component	intracellular part	8496	0.349112	GO:0044424
cellular_component	RNAi effector complex	7	0.00028764	GO:0031332
cellular_component	aspartate carbamoyltransferase complex	5	0.000205457	GO:0009347
cellular_component	intrinsic component of thylakoid membrane	3	0.000123274	GO:0031360
cellular_component	proteasome activator complex	1	4.10914e-05	GO:0008537
cellular_component	small nucleolar ribonucleoprotein complex	6	0.000246548	GO:0005732
cellular_component	PcG protein complex	3	0.000123274	GO:0031519
cellular_component	WASH complex	1	4.10914e-05	GO:0071203
cellular_component	proton-transporting ATP synthase complex, catalytic core F(1)	53	0.00217784	GO:0045261
cellular_component	basal part of cell	1	4.10914e-05	GO:0045178
cellular_component	integrin complex	2	8.21828e-05	GO:0008305
cellular_component	oligosaccharyltransferase complex	8	0.000328731	GO:0008250
cellular_component	exon-exon junction complex	4	0.000164366	GO:0035145
cellular_component	ciliary part	2	8.21828e-05	GO:0044441
cellular_component	septin complex	4	0.000164366	GO:0031105
cellular_component	intrinsic component of nuclear inner membrane	1	4.10914e-05	GO:0031229
cellular_component	external encapsulating structure part	150	0.00616371	GO:0044462
cellular_component	intracellular immature spore	1	4.10914e-05	GO:0042763
cellular_component	cytoplasmic vesicle	107	0.00439678	GO:0031410
cellular_component	protein acetyltransferase complex	30	0.00123274	GO:0031248
cellular_component	SWI/SNF superfamily-type complex	14	0.000575279	GO:0070603
cellular_component	growing cell tip	1	4.10914e-05	GO:0035838
cellular_component	voltage-gated calcium channel complex	2	8.21828e-05	GO:0005891
cellular_component	COP9 signalosome	2	8.21828e-05	GO:0008180
cellular_component	basal plasma membrane	1	4.10914e-05	GO:0009925
cellular_component	DNA packaging complex	63	0.00258876	GO:0044815
cellular_component	endoplasmic reticulum part	137	0.00562952	GO:0044432
cellular_component	troponin complex	4	0.000164366	GO:0005861
cellular_component	mediator complex	21	0.000862919	GO:0016592
cellular_component	plasma membrane part	239	0.00982084	GO:0044459
cellular_component	dihydrolipoyl dehydrogenase complex	11	0.000452005	GO:0045240
cellular_component	plasma membrane region	13	0.000534188	GO:0098590
cellular_component	extrinsic component of membrane	52	0.00213675	GO:0019898
cellular_component	rough endoplasmic reticulum membrane	2	8.21828e-05	GO:0030867
cellular_component	integral component of plasma membrane	61	0.00250657	GO:0005887
cellular_component	TORC1 complex	9	0.000369822	GO:0031931
cellular_component	neuron projection	11	0.000452005	GO:0043005
cellular_component	nucleotide-excision repair complex	3	0.000123274	GO:0000109
cellular_component	plasma membrane	1644	0.0675542	GO:0005886
cellular_component	respiratory chain complex III	15	0.000616371	GO:0045275
cellular_component	bounding membrane of organelle	635	0.026093	GO:0098588
cellular_component	clathrin coat	36	0.00147929	GO:0030118
cellular_component	cohesin complex	1	4.10914e-05	GO:0008278
cellular_component	cellular bud neck septin structure	2	8.21828e-05	GO:0000399
cellular_component	somatodendritic compartment	9	0.000369822	GO:0036477
cellular_component	fatty acid beta-oxidation multienzyme complex	2	8.21828e-05	GO:0036125
cellular_component	intrinsic component of Golgi membrane	24	0.000986193	GO:0031228
cellular_component	AP-3 adaptor complex	3	0.000123274	GO:0030123
cellular_component	prospore membrane	1	4.10914e-05	GO:0005628
cellular_component	mitochondrial outer membrane translocase complex	8	0.000328731	GO:0005742
cellular_component	spliceosomal complex	23	0.000945102	GO:0005681
cellular_component	signal recognition particle receptor complex	2	8.21828e-05	GO:0005785
cellular_component	vacuolar part	391	0.0160667	GO:0044437
cellular_component	intracellular non-membrane-bounded organelle	2120	0.0871137	GO:0043232
cellular_component	voltage-gated potassium channel complex	26	0.00106838	GO:0008076
cellular_component	viral membrane	3	0.000123274	GO:0036338
cellular_component	glycolate oxidase complex	2	8.21828e-05	GO:0009339
cellular_component	tricarboxylic acid cycle enzyme complex	39	0.00160256	GO:0045239
cellular_component	ion channel complex	34	0.00139711	GO:0034702
cellular_component	bacterial-type flagellum basal body	16	0.000657462	GO:0009425
cellular_component	nuclear outer membrane	1	4.10914e-05	GO:0005640
cellular_component	tubulin complex	135	0.00554734	GO:0045298
cellular_component	intrinsic component of plastid membrane	6	0.000246548	GO:0031350
cellular_component	GAIT complex	1	4.10914e-05	GO:0097452
cellular_component	light-harvesting complex	11	0.000452005	GO:0030076
cellular_component	M band	4	0.000164366	GO:0031430
cellular_component	pICln-Sm protein complex	1	4.10914e-05	GO:0034715
cellular_component	vesicle membrane	36	0.00147929	GO:0012506
cellular_component	nuclear outer membrane-endoplasmic reticulum membrane network	112	0.00460224	GO:0042175
cellular_component	plasma membrane respiratory chain	3	0.000123274	GO:0070470
cellular_component	3-methyl-2-oxobutanoate dehydrogenase (lipoamide) complex	1	4.10914e-05	GO:0017086
cellular_component	mitochondrial inner membrane presequence translocase complex	7	0.00028764	GO:0005744
cellular_component	replisome	9	0.000369822	GO:0030894
cellular_component	alpha-1,6-mannosyltransferase complex	9	0.000369822	GO:0000136
cellular_component	molybdopterin synthase complex	5	0.000205457	GO:0019008
cellular_component	DNA polymerase processivity factor complex	5	0.000205457	GO:0044796
cellular_component	oxidoreductase complex	209	0.0085881	GO:1990204
cellular_component	calcineurin complex	1	4.10914e-05	GO:0005955
cellular_component	postsynaptic density	1	4.10914e-05	GO:0014069
cellular_component	proteasome accessory complex	5	0.000205457	GO:0022624
cellular_component	plastid chromosome	14	0.000575279	GO:0009508
cellular_component	cytochrome complex	69	0.00283531	GO:0070069
cellular_component	type I protein secretion system complex	3	0.000123274	GO:0030256
cellular_component	trans-Golgi network membrane	3	0.000123274	GO:0032588
biological_process	positive regulation of cell activation	4	0.000164366	GO:0050867
biological_process	head development	2	8.21828e-05	GO:0060322
biological_process	regulation of pollen tube growth	15	0.000616371	GO:0080092
biological_process	tissue regeneration	1	4.10914e-05	GO:0042246
biological_process	regulation of locomotion	14	0.000575279	GO:0040012
biological_process	chaperone-mediated protein transport	1	4.10914e-05	GO:0072321
biological_process	establishment of protein localization to membrane	85	0.00349277	GO:0090150
biological_process	specification of floral organ identity	5	0.000205457	GO:0010093
biological_process	shoot axis formation	10	0.000410914	GO:0010346
biological_process	pigment accumulation in tissues	12	0.000493097	GO:0043480
biological_process	mechanosensory behavior	1	4.10914e-05	GO:0007638
biological_process	negative regulation of cellular component organization	30	0.00123274	GO:0051129
biological_process	suspensor development	5	0.000205457	GO:0010098
biological_process	energy derivation by oxidation of organic compounds	393	0.0161489	GO:0015980
biological_process	root development	212	0.00871137	GO:0048364
biological_process	embryonic meristem development	23	0.000945102	GO:0048508
biological_process	positive regulation of muscle contraction	2	8.21828e-05	GO:0045933
biological_process	plasma lipoprotein particle organization	1	4.10914e-05	GO:0071827
biological_process	multi-organism intercellular transport	1	4.10914e-05	GO:1902586
biological_process	cuticle development	13	0.000534188	GO:0042335
biological_process	regulation of membrane depolarization	3	0.000123274	GO:0003254
biological_process	response to karrikin	58	0.0023833	GO:0080167
biological_process	thymic T cell selection	2	8.21828e-05	GO:0045061
biological_process	negative regulation of ion transport	10	0.000410914	GO:0043271
biological_process	response to oxidative stress	379	0.0155736	GO:0006979
biological_process	cell junction organization	5	0.000205457	GO:0034330
biological_process	pigment metabolic process	163	0.0066979	GO:0042440
biological_process	response to xenobiotic stimulus	82	0.00336949	GO:0009410
biological_process	regulation of transporter activity	19	0.000780736	GO:0032409
biological_process	inflorescence meristem growth	2	8.21828e-05	GO:0010450
biological_process	positive regulation of metabolic process	213	0.00875247	GO:0009893
biological_process	cellular component assembly involved in morphogenesis	22	0.000904011	GO:0010927
biological_process	regulation of macromolecule metabolic process	1737	0.0713757	GO:0060255
biological_process	placenta development	3	0.000123274	GO:0001890
biological_process	positive regulation of cell morphogenesis involved in differentiation	1	4.10914e-05	GO:0010770
biological_process	DNA repair	294	0.0120809	GO:0006281
biological_process	S-glycoside metabolic process	17	0.000698554	GO:0016143
biological_process	defense response	508	0.0208744	GO:0006952
biological_process	root morphogenesis	130	0.00534188	GO:0010015
biological_process	response to virus	38	0.00156147	GO:0009615
biological_process	olefin metabolic process	36	0.00147929	GO:1900673
biological_process	single-organism transport	2577	0.105893	GO:0044765
biological_process	negative regulation of response to external stimulus	7	0.00028764	GO:0032102
biological_process	sexual sporulation	2	8.21828e-05	GO:0034293
biological_process	cell cycle	313	0.0128616	GO:0007049
biological_process	organophosphate ester transport	82	0.00336949	GO:0015748
biological_process	actin filament-based process	74	0.00304076	GO:0030029
biological_process	ER body organization	1	4.10914e-05	GO:0080119
biological_process	establishment of tissue polarity	1	4.10914e-05	GO:0007164
biological_process	negative regulation of multi-organism process	5	0.000205457	GO:0043901
biological_process	positive regulation of cell differentiation	11	0.000452005	GO:0045597
biological_process	negative regulation of muscle contraction	1	4.10914e-05	GO:0045932
biological_process	microgametogenesis	24	0.000986193	GO:0055046
biological_process	tube development	11	0.000452005	GO:0035295
biological_process	response to nitrosative stress	1	4.10914e-05	GO:0051409
biological_process	striated muscle adaptation	1	4.10914e-05	GO:0014888
biological_process	cell cycle process	179	0.00735536	GO:0022402
biological_process	heart valve development	1	4.10914e-05	GO:0003170
biological_process	establishment of localization in cell	605	0.0248603	GO:0051649
biological_process	kidney development	2	8.21828e-05	GO:0001822
biological_process	C21-steroid hormone metabolic process	15	0.000616371	GO:0008207
biological_process	nitrogen cycle metabolic process	22	0.000904011	GO:0071941
biological_process	reciprocal meiotic recombination	12	0.000493097	GO:0007131
biological_process	negative regulation of response to wounding	1	4.10914e-05	GO:1903035
biological_process	response to nematode	63	0.00258876	GO:0009624
biological_process	cellular response to chemical stimulus	542	0.0222715	GO:0070887
biological_process	response to temperature stimulus	349	0.0143409	GO:0009266
biological_process	regulation of cytokine production	7	0.00028764	GO:0001817
biological_process	detoxification of nitrogen compound	1	4.10914e-05	GO:0051410
biological_process	mucilage extrusion from seed coat	2	8.21828e-05	GO:0080001
biological_process	negative regulation of immune response	13	0.000534188	GO:0050777
biological_process	quaternary ammonium group transport	5	0.000205457	GO:0015697
biological_process	regulation of transport	84	0.00345168	GO:0051049
biological_process	positive regulation of cell death	12	0.000493097	GO:0010942
biological_process	L-arabinose catabolic process to xylulose 5-phosphate	1	4.10914e-05	GO:0019569
biological_process	negative regulation of nitrogen compound metabolic process	111	0.00456114	GO:0051172
biological_process	regulation of cell motility	14	0.000575279	GO:2000145
biological_process	positive regulation of immune effector process	5	0.000205457	GO:0002699
biological_process	wax biosynthetic process	15	0.000616371	GO:0010025
biological_process	cyanide metabolic process	1	4.10914e-05	GO:0019499
biological_process	membrane assembly	7	0.00028764	GO:0071709
biological_process	positive regulation of angiogenesis	2	8.21828e-05	GO:0045766
biological_process	hormone biosynthetic process	9	0.000369822	GO:0042446
biological_process	positive regulation of carbohydrate metabolic process	1	4.10914e-05	GO:0045913
biological_process	positive regulation of respiratory burst	1	4.10914e-05	GO:0060267
biological_process	integument development	4	0.000164366	GO:0080060
biological_process	positive regulation of gastrulation	2	8.21828e-05	GO:2000543
biological_process	fungal-type cell wall organization or biogenesis	3	0.000123274	GO:0071852
biological_process	membrane organization	155	0.00636917	GO:0061024
biological_process	positive regulation of behavior	2	8.21828e-05	GO:0048520
biological_process	multicellular organismal reproductive process	79	0.00324622	GO:0048609
biological_process	regulation of system process	13	0.000534188	GO:0044057
biological_process	response to arsenic-containing substance	14	0.000575279	GO:0046685
biological_process	floral meristem determinacy	3	0.000123274	GO:0010582
biological_process	estrogen metabolic process	19	0.000780736	GO:0008210
biological_process	response to water deprivation	186	0.007643	GO:0009414
biological_process	halogenated hydrocarbon metabolic process	65	0.00267094	GO:0042197
biological_process	regulation of natural killer cell mediated cytotoxicity	1	4.10914e-05	GO:0042269
biological_process	meristem growth	21	0.000862919	GO:0035266
biological_process	seed germination	77	0.00316404	GO:0009845
biological_process	xenobiotic metabolic process	80	0.00328731	GO:0006805
biological_process	anagen	1	4.10914e-05	GO:0042640
biological_process	positive regulation of response to oxidative stress	1	4.10914e-05	GO:1902884
biological_process	sulfate reduction	3	0.000123274	GO:0019419
biological_process	regulation of mature B cell apoptotic process	2	8.21828e-05	GO:0002905
biological_process	reactive nitrogen species metabolic process	13	0.000534188	GO:2001057
biological_process	negative regulation of chemotaxis	1	4.10914e-05	GO:0050922
biological_process	regulation of molecular function, epigenetic	1	4.10914e-05	GO:0040030
biological_process	regulation of organ growth	5	0.000205457	GO:0046620
biological_process	protein localization to membrane	85	0.00349277	GO:0072657
biological_process	stamen filament development	2	8.21828e-05	GO:0080086
biological_process	positive regulation of protein transport	4	0.000164366	GO:0051222
biological_process	regulation of tissue remodeling	1	4.10914e-05	GO:0034103
biological_process	acquisition of nutrients from host	1	4.10914e-05	GO:0044002
biological_process	trabecula morphogenesis	1	4.10914e-05	GO:0061383
biological_process	establishment of vesicle localization	2	8.21828e-05	GO:0051650
biological_process	maintenance of protein location	20	0.000821828	GO:0045185
biological_process	neural retina development	1	4.10914e-05	GO:0003407
biological_process	inositol metabolic process	53	0.00217784	GO:0006020
biological_process	regulation of epithelial cell proliferation involved in prostate gland development	4	0.000164366	GO:0060768
biological_process	thioester metabolic process	37	0.00152038	GO:0035383
biological_process	positive regulation of protein complex disassembly	12	0.000493097	GO:0043243
biological_process	taxis	64	0.00262985	GO:0042330
biological_process	disruption of cells of other organism	2	8.21828e-05	GO:0044364
biological_process	negative regulation of cellular metabolic process	153	0.00628698	GO:0031324
biological_process	response to cold	204	0.00838264	GO:0009409
biological_process	lipoprotein transport	5	0.000205457	GO:0042953
biological_process	aerenchyma formation	1	4.10914e-05	GO:0010618
biological_process	capsule organization	1	4.10914e-05	GO:0045230
biological_process	regulation of coagulation	1	4.10914e-05	GO:0050818
biological_process	regulation of synaptic plasticity	1	4.10914e-05	GO:0048167
biological_process	response to platelet-derived growth factor	2	8.21828e-05	GO:0036119
biological_process	collecting duct development	1	4.10914e-05	GO:0072044
biological_process	positive regulation of response to wounding	1	4.10914e-05	GO:1903036
biological_process	cell division	257	0.0105605	GO:0051301
biological_process	single-organism cellular localization	102	0.00419132	GO:1902580
biological_process	antigen processing and presentation of exogenous antigen	3	0.000123274	GO:0019884
biological_process	macromolecular complex subunit organization	459	0.0188609	GO:0043933
biological_process	negative regulation of T cell mediated cytotoxicity	1	4.10914e-05	GO:0001915
biological_process	plastid organization	112	0.00460224	GO:0009657
biological_process	organelle fusion	20	0.000821828	GO:0048284
biological_process	cytogamy	2	8.21828e-05	GO:0000755
biological_process	development of symbiont involved in interaction with host	1	4.10914e-05	GO:0044115
biological_process	cell activation involved in immune response	3	0.000123274	GO:0002263
biological_process	single-organism intracellular transport	292	0.0119987	GO:1902582
biological_process	positive regulation of response to stimulus	86	0.00353386	GO:0048584
biological_process	meristem initiation	18	0.000739645	GO:0010014
biological_process	signal transduction involved in filamentous growth	2	8.21828e-05	GO:0001402
biological_process	lipid localization	60	0.00246548	GO:0010876
biological_process	lens development in camera-type eye	4	0.000164366	GO:0002088
biological_process	cytoskeleton organization	155	0.00636917	GO:0007010
biological_process	regulation of nitrogen utilization	5	0.000205457	GO:0006808
biological_process	small molecule metabolic process	5211	0.214127	GO:0044281
biological_process	ascospore formation	2	8.21828e-05	GO:0030437
biological_process	peroxisome organization	23	0.000945102	GO:0007031
biological_process	negative regulation of multicellular organismal process	39	0.00160256	GO:0051241
biological_process	response to oomycetes	5	0.000205457	GO:0002239
biological_process	regulation of signal transduction	231	0.00949211	GO:0009966
biological_process	regulation of muscle filament sliding speed	1	4.10914e-05	GO:0032972
biological_process	regulation of hemostasis	1	4.10914e-05	GO:1900046
biological_process	cellular alkene metabolic process	8	0.000328731	GO:0043449
biological_process	negative regulation of molecular function	85	0.00349277	GO:0044092
biological_process	regulation of T cell mediated cytotoxicity	2	8.21828e-05	GO:0001914
biological_process	positive regulation of macromolecule metabolic process	190	0.00780736	GO:0010604
biological_process	cellular alkane metabolic process	59	0.00242439	GO:0043446
biological_process	organophosphate metabolic process	2241	0.0920858	GO:0019637
biological_process	negative regulation of serotonin secretion	1	4.10914e-05	GO:0014063
biological_process	negative regulation of cell differentiation	39	0.00160256	GO:0045596
biological_process	seed dormancy process	14	0.000575279	GO:0010162
biological_process	system development	892	0.0366535	GO:0048731
biological_process	positive regulation of signal transduction	44	0.00180802	GO:0009967
biological_process	monoamine transport	3	0.000123274	GO:0015844
biological_process	Golgi organization	17	0.000698554	GO:0007030
biological_process	RNA transport	17	0.000698554	GO:0050658
biological_process	developmental cell growth	109	0.00447896	GO:0048588
biological_process	positive regulation of cell division	7	0.00028764	GO:0051781
biological_process	establishment of protein localization	641	0.0263396	GO:0045184
biological_process	positive regulation of immune response	30	0.00123274	GO:0050778
biological_process	sperm capacitation	1	4.10914e-05	GO:0048240
biological_process	regulation of secondary metabolic process	8	0.000328731	GO:0043455
biological_process	regulation of epithelial cell migration	2	8.21828e-05	GO:0010632
biological_process	establishment or maintenance of cell polarity	4	0.000164366	GO:0007163
biological_process	oogenesis stage	1	4.10914e-05	GO:0022605
biological_process	cellular ketone metabolic process	121	0.00497206	GO:0042180
biological_process	pollen tube reception	3	0.000123274	GO:0010483
biological_process	regeneration	2	8.21828e-05	GO:0031099
biological_process	defense response by callose deposition in cell wall	5	0.000205457	GO:0052544
biological_process	antigen processing and presentation of peptide antigen	4	0.000164366	GO:0048002
biological_process	negative regulation of hormone metabolic process	2	8.21828e-05	GO:0032351
biological_process	antigen processing and presentation of peptide or polysaccharide antigen via MHC class II	2	8.21828e-05	GO:0002504
biological_process	fruit septum development	1	4.10914e-05	GO:0080127
biological_process	stomatal complex formation	2	8.21828e-05	GO:0010376
biological_process	regulation of response to red or far red light	11	0.000452005	GO:2000030
biological_process	negative regulation of macromolecule metabolic process	194	0.00797173	GO:0010605
biological_process	meiotic spindle organization	1	4.10914e-05	GO:0000212
biological_process	organelle localization	16	0.000657462	GO:0051640
biological_process	vitamin transport	15	0.000616371	GO:0051180
biological_process	tissue morphogenesis	10	0.000410914	GO:0048729
biological_process	response to anoxia	5	0.000205457	GO:0034059
biological_process	regulation of peptide hormone secretion	4	0.000164366	GO:0090276
biological_process	positive regulation of cell cycle process	9	0.000369822	GO:0090068
biological_process	cellular aromatic compound metabolic process	5709	0.234591	GO:0006725
biological_process	negative regulation of cell growth	7	0.00028764	GO:0030308
biological_process	floral organ senescence	1	4.10914e-05	GO:0080187
biological_process	regulation of transmembrane transport	20	0.000821828	GO:0034762
biological_process	heterocycle metabolic process	5747	0.236152	GO:0046483
biological_process	regulation of reproductive process	95	0.00390368	GO:2000241
biological_process	reproductive process in single-celled organism	4	0.000164366	GO:0022413
biological_process	establishment of ribosome localization	3	0.000123274	GO:0033753
biological_process	urea metabolic process	5	0.000205457	GO:0019627
biological_process	positive regulation of transport	17	0.000698554	GO:0051050
biological_process	cellular macromolecule localization	408	0.0167653	GO:0070727
biological_process	learning or memory	1	4.10914e-05	GO:0007611
biological_process	meiotic DNA double-strand break formation	2	8.21828e-05	GO:0042138
biological_process	anther development	17	0.000698554	GO:0048653
biological_process	organelle fission	97	0.00398586	GO:0048285
biological_process	riboflavin metabolic process	65	0.00267094	GO:0006771
biological_process	phagocytosis	13	0.000534188	GO:0006909
biological_process	regulation of transposition	2	8.21828e-05	GO:0010528
biological_process	organelle organization	720	0.0295858	GO:0006996
biological_process	negative regulation of cellular process	277	0.0113823	GO:0048523
biological_process	interaction with host	16	0.000657462	GO:0051701
biological_process	anisotropic cell growth	3	0.000123274	GO:0051211
biological_process	negative regulation of sequestering of calcium ion	5	0.000205457	GO:0051283
biological_process	regulation of response to alcohol	29	0.00119165	GO:1901419
biological_process	negative regulation of very-low-density lipoprotein particle remodeling	1	4.10914e-05	GO:0010903
biological_process	muscle structure development	16	0.000657462	GO:0061061
biological_process	coenzyme M metabolic process	1	4.10914e-05	GO:0019296
biological_process	amide transport	69	0.00283531	GO:0042886
biological_process	myeloid leukocyte activation	1	4.10914e-05	GO:0002274
biological_process	regulation of extracellular matrix organization	1	4.10914e-05	GO:1903053
biological_process	locomotory behavior	2	8.21828e-05	GO:0007626
biological_process	positive regulation of mitochondrial depolarization	3	0.000123274	GO:0051901
biological_process	rRNA transport	1	4.10914e-05	GO:0051029
biological_process	negative regulation of leukocyte mediated cytotoxicity	1	4.10914e-05	GO:0001911
biological_process	regulation of defense response to fungus	7	0.00028764	GO:1900150
biological_process	positive regulation of cell proliferation	22	0.000904011	GO:0008284
biological_process	poly(hydroxyalkanoate) metabolic process	5	0.000205457	GO:1901440
biological_process	tissue migration	3	0.000123274	GO:0090130
biological_process	drug metabolic process	35	0.0014382	GO:0017144
biological_process	regulation of cellular response to growth factor stimulus	2	8.21828e-05	GO:0090287
biological_process	regulation of cell adhesion	8	0.000328731	GO:0030155
biological_process	regulation of developmental process	321	0.0131903	GO:0050793
biological_process	response to heat	153	0.00628698	GO:0009408
biological_process	regulation of seed development	3	0.000123274	GO:0080050
biological_process	negative regulation of response to alcohol	15	0.000616371	GO:1901420
biological_process	oxidation-reduction process	2956	0.121466	GO:0055114
biological_process	tRNA transport	1	4.10914e-05	GO:0051031
biological_process	selenium compound metabolic process	7	0.00028764	GO:0001887
biological_process	response to gravity	51	0.00209566	GO:0009629
biological_process	regulation of behavior	3	0.000123274	GO:0050795
biological_process	reproductive shoot system development	206	0.00846483	GO:0090567
biological_process	negative regulation of epidermis development	1	4.10914e-05	GO:0045683
biological_process	flavonoid metabolic process	64	0.00262985	GO:0009812
biological_process	positive regulation of cardiac muscle cell proliferation	1	4.10914e-05	GO:0060045
biological_process	regulation of cellular component biogenesis	44	0.00180802	GO:0044087
biological_process	regulation of gene silencing	6	0.000246548	GO:0060968
biological_process	maintenance of dormancy	3	0.000123274	GO:0097437
biological_process	cellular process involved in reproduction in multicellular organism	30	0.00123274	GO:0022412
biological_process	positive regulation of seed maturation	1	4.10914e-05	GO:2000693
biological_process	generation of precursor metabolites and energy	883	0.0362837	GO:0006091
biological_process	positive regulation of reproductive process	21	0.000862919	GO:2000243
biological_process	multicellular organismal homeostasis	5	0.000205457	GO:0048871
biological_process	negative T cell selection	2	8.21828e-05	GO:0043383
biological_process	multi-organism transport	5	0.000205457	GO:0044766
biological_process	fertilization	22	0.000904011	GO:0009566
biological_process	cellular response to endogenous stimulus	282	0.0115878	GO:0071495
biological_process	cell growth	216	0.00887574	GO:0016049
biological_process	lipid particle organization	3	0.000123274	GO:0034389
biological_process	negative regulation of cell adhesion molecule production	1	4.10914e-05	GO:0060354
biological_process	shoot system development	354	0.0145464	GO:0048367
biological_process	organelle assembly	50	0.00205457	GO:0070925
biological_process	mitotic prometaphase	2	8.21828e-05	GO:0000236
biological_process	cell development	215	0.00883465	GO:0048468
biological_process	cellular response to redox state	1	4.10914e-05	GO:0071461
biological_process	defense response to other organism	299	0.0122863	GO:0098542
biological_process	retina development in camera-type eye	2	8.21828e-05	GO:0060041
biological_process	single-organism behavior	5	0.000205457	GO:0044708
biological_process	liver development	1	4.10914e-05	GO:0001889
biological_process	endocardial cushion formation	1	4.10914e-05	GO:0003272
biological_process	hair follicle morphogenesis	1	4.10914e-05	GO:0031069
biological_process	positive regulation of lipid metabolic process	3	0.000123274	GO:0045834
biological_process	external encapsulating structure organization	128	0.0052597	GO:0045229
biological_process	regulation of cell shape	40	0.00164366	GO:0008360
biological_process	siderophore transport	22	0.000904011	GO:0015891
biological_process	regulation of organelle assembly	1	4.10914e-05	GO:1902115
biological_process	regulation of nitrogen compound metabolic process	1282	0.0526792	GO:0051171
biological_process	ethanolamine-containing compound metabolic process	28	0.00115056	GO:0042439
biological_process	plasma membrane organization	9	0.000369822	GO:0007009
biological_process	regulation of vesicle-mediated transport	8	0.000328731	GO:0060627
biological_process	cellular nitrogen compound metabolic process	5797	0.238207	GO:0034641
biological_process	visual behavior	1	4.10914e-05	GO:0007632
biological_process	myeloid leukocyte migration	2	8.21828e-05	GO:0097529
biological_process	response to fungus	138	0.00567061	GO:0009620
biological_process	polyamine transport	11	0.000452005	GO:0015846
biological_process	protein insertion into mitochondrial membrane	1	4.10914e-05	GO:0051204
biological_process	positive regulation of transporter activity	4	0.000164366	GO:0032411
biological_process	foregut morphogenesis	1	4.10914e-05	GO:0007440
biological_process	drug transport	80	0.00328731	GO:0015893
biological_process	cellular developmental process	467	0.0191897	GO:0048869
biological_process	cell activation	11	0.000452005	GO:0001775
biological_process	cellular response to extracellular stimulus	120	0.00493097	GO:0031668
biological_process	negative regulation of response to DNA damage stimulus	5	0.000205457	GO:2001021
biological_process	DNA protection	1	4.10914e-05	GO:0042262
biological_process	negative regulation of protein complex assembly	9	0.000369822	GO:0031333
biological_process	regulation of body fluid levels	6	0.000246548	GO:0050878
biological_process	face development	2	8.21828e-05	GO:0060324
biological_process	regulation of localization	92	0.00378041	GO:0032879
biological_process	negative regulation of floral organ abscission	2	8.21828e-05	GO:0060862
biological_process	labyrinthine layer development	1	4.10914e-05	GO:0060711
biological_process	siderophore metabolic process	2	8.21828e-05	GO:0009237
biological_process	thiamine-containing compound metabolic process	27	0.00110947	GO:0042723
biological_process	positive regulation of biosynthetic process	120	0.00493097	GO:0009891
biological_process	regulation of establishment of protein localization	12	0.000493097	GO:0070201
biological_process	regulation of chemotaxis	3	0.000123274	GO:0050920
biological_process	negative regulation of growth	17	0.000698554	GO:0045926
biological_process	multicellular organism growth	3	0.000123274	GO:0035264
biological_process	heart valve formation	1	4.10914e-05	GO:0003188
biological_process	premeiotic DNA replication	1	4.10914e-05	GO:0006279
biological_process	formation of anatomical boundary	5	0.000205457	GO:0048859
biological_process	insulin secretion	4	0.000164366	GO:0030073
biological_process	transport	3532	0.145135	GO:0006810
biological_process	cerebral cortex development	7	0.00028764	GO:0021987
biological_process	negative regulation of telomere maintenance	1	4.10914e-05	GO:0032205
biological_process	hair follicle development	1	4.10914e-05	GO:0001942
biological_process	seed morphogenesis	1	4.10914e-05	GO:0048317
biological_process	establishment of protein localization to mitochondrial membrane	8	0.000328731	GO:0090151
biological_process	regulation of cell death	64	0.00262985	GO:0010941
biological_process	phyllome development	201	0.00825937	GO:0048827
biological_process	negative regulation of cell projection organization	2	8.21828e-05	GO:0031345
biological_process	innate immune response	133	0.00546515	GO:0045087
biological_process	establishment of RNA localization	17	0.000698554	GO:0051236
biological_process	lymphocyte homeostasis	3	0.000123274	GO:0002260
biological_process	viral gene expression	10	0.000410914	GO:0019080
biological_process	carbohydrate derivative transport	64	0.00262985	GO:1901264
biological_process	establishment of plastid localization	9	0.000369822	GO:0051667
biological_process	activation of innate immune response	19	0.000780736	GO:0002218
biological_process	positive regulation of cell cycle	9	0.000369822	GO:0045787
biological_process	organonitrogen compound metabolic process	4661	0.191527	GO:1901564
biological_process	digestive tract morphogenesis	1	4.10914e-05	GO:0048546
biological_process	negative regulation of cell cycle process	17	0.000698554	GO:0010948
biological_process	T cell mediated cytotoxicity	2	8.21828e-05	GO:0001913
biological_process	fibroblast proliferation	2	8.21828e-05	GO:0048144
biological_process	embryo sac development	61	0.00250657	GO:0009553
biological_process	immune response-regulating cell surface receptor signaling pathway involved in phagocytosis	2	8.21828e-05	GO:0002433
biological_process	induced systemic resistance, ethylene mediated signaling pathway	1	4.10914e-05	GO:0009866
biological_process	cytokine production	8	0.000328731	GO:0001816
biological_process	regulation of receptor activity	3	0.000123274	GO:0010469
biological_process	negative regulation of locomotion	8	0.000328731	GO:0040013
biological_process	cobalamin metabolic process	14	0.000575279	GO:0009235
biological_process	nicotinamide metabolic process	29	0.00119165	GO:0006769
biological_process	regulation of photoperiodism, flowering	8	0.000328731	GO:2000028
biological_process	cellular aldehyde metabolic process	149	0.00612262	GO:0006081
biological_process	negative regulation of defense response to insect	2	8.21828e-05	GO:1900366
biological_process	negative regulation of signal transduction	36	0.00147929	GO:0009968
biological_process	entrainment of circadian clock	5	0.000205457	GO:0009649
biological_process	positive regulation of catabolic process	17	0.000698554	GO:0009896
biological_process	lens morphogenesis in camera-type eye	1	4.10914e-05	GO:0002089
biological_process	transposition, DNA-mediated	57	0.00234221	GO:0006313
biological_process	modification of morphology or physiology of other organism	11	0.000452005	GO:0035821
biological_process	regulation of response to stimulus	349	0.0143409	GO:0048583
biological_process	vegetative to reproductive phase transition of meristem	71	0.00291749	GO:0010228
biological_process	vacuole organization	14	0.000575279	GO:0007033
biological_process	regulation of cell activation	4	0.000164366	GO:0050865
biological_process	cellular component movement	154	0.00632807	GO:0006928
biological_process	acquisition of desiccation tolerance	1	4.10914e-05	GO:0097439
biological_process	filamentous growth of a population of unicellular organisms	4	0.000164366	GO:0044182
biological_process	cellular catabolic process	1800	0.0739645	GO:0044248
biological_process	aminoglycoside antibiotic biosynthetic process	33	0.00135602	GO:0030648
biological_process	negative regulation of anthocyanin metabolic process	2	8.21828e-05	GO:0031538
biological_process	response to symbiont	14	0.000575279	GO:0009608
biological_process	toxin transport	4	0.000164366	GO:1901998
biological_process	anther wall tapetum development	4	0.000164366	GO:0048658
biological_process	regulation of carbon utilization	1	4.10914e-05	GO:0043609
biological_process	leukocyte degranulation	1	4.10914e-05	GO:0043299
biological_process	positive regulation of cellular component movement	7	0.00028764	GO:0051272
biological_process	homeostatic process	394	0.01619	GO:0042592
biological_process	regulation of bone resorption	1	4.10914e-05	GO:0045124
biological_process	signal transduction by phosphorylation	215	0.00883465	GO:0023014
biological_process	negative regulation of immune effector process	2	8.21828e-05	GO:0002698
biological_process	cell projection organization	41	0.00168475	GO:0030030
biological_process	positive regulation of chromatin silencing	1	4.10914e-05	GO:0031937
biological_process	cellular response to abiotic stimulus	73	0.00299967	GO:0071214
biological_process	protein complex biogenesis	300	0.0123274	GO:0070271
biological_process	cell death	114	0.00468442	GO:0008219
biological_process	response to inorganic substance	723	0.0297091	GO:0010035
biological_process	positive regulation of cell growth	4	0.000164366	GO:0030307
biological_process	polyketide metabolic process	8	0.000328731	GO:0030638
biological_process	regulation of leukocyte migration	2	8.21828e-05	GO:0002685
biological_process	blood vessel morphogenesis	14	0.000575279	GO:0048514
biological_process	lipid metabolic process	1033	0.0424474	GO:0006629
biological_process	cellular biosynthetic process	5049	0.20747	GO:0044249
biological_process	embryonic organ development	6	0.000246548	GO:0048568
biological_process	regulation of very-low-density lipoprotein particle remodeling	1	4.10914e-05	GO:0010901
biological_process	cellular homeostasis	238	0.00977975	GO:0019725
biological_process	circadian regulation of gene expression	4	0.000164366	GO:0032922
biological_process	shoot system morphogenesis	77	0.00316404	GO:0010016
biological_process	positive regulation of response to cytokine stimulus	2	8.21828e-05	GO:0060760
biological_process	auxin metabolic process	12	0.000493097	GO:0009850
biological_process	negative regulation of transport	24	0.000986193	GO:0051051
biological_process	substantia nigra development	1	4.10914e-05	GO:0021762
biological_process	regulation of ossification	1	4.10914e-05	GO:0030278
biological_process	symbiosis, encompassing mutualism through parasitism	45	0.00184911	GO:0044403
biological_process	pollen development	140	0.00575279	GO:0009555
biological_process	regulation of symbiosis, encompassing mutualism through parasitism	4	0.000164366	GO:0043903
biological_process	cellular lactam metabolic process	4	0.000164366	GO:0072338
biological_process	transport of virus	4	0.000164366	GO:0046794
biological_process	plasma lipoprotein particle assembly	1	4.10914e-05	GO:0034377
biological_process	organic substance transport	1121	0.0460634	GO:0071702
biological_process	face morphogenesis	2	8.21828e-05	GO:0060325
biological_process	plasma membrane fusion	2	8.21828e-05	GO:0045026
biological_process	cuticle hydrocarbon biosynthetic process	1	4.10914e-05	GO:0006723
biological_process	regulation of vitamin metabolic process	1	4.10914e-05	GO:0030656
biological_process	lymphocyte activation	7	0.00028764	GO:0046649
biological_process	regulation of cell adhesion molecule production	1	4.10914e-05	GO:0060353
biological_process	organic acid metabolic process	3007	0.123562	GO:0006082
biological_process	unidimensional cell growth	119	0.00488988	GO:0009826
biological_process	ovarian follicle development	1	4.10914e-05	GO:0001541
biological_process	positive regulation of multicellular organismal process	40	0.00164366	GO:0051240
biological_process	positive regulation of exocytosis	1	4.10914e-05	GO:0045921
biological_process	response to transition metal nanoparticle	65	0.00267094	GO:1990267
biological_process	pollination	150	0.00616371	GO:0009856
biological_process	positive regulation of meiotic cell cycle	1	4.10914e-05	GO:0051446
biological_process	neuromuscular synaptic transmission	1	4.10914e-05	GO:0007274
biological_process	positive regulation of epidermis development	4	0.000164366	GO:0045684
biological_process	regulation of defense response to virus	5	0.000205457	GO:0050688
biological_process	positive regulation of response to external stimulus	8	0.000328731	GO:0032103
biological_process	secretion	118	0.00484878	GO:0046903
biological_process	positive regulation of hyaluranon cable assembly	1	4.10914e-05	GO:1900106
biological_process	positive regulation of cell projection organization	3	0.000123274	GO:0031346
biological_process	response to acid	546	0.0224359	GO:0001101
biological_process	positive regulation of response to alcohol	12	0.000493097	GO:1901421
biological_process	skeletal muscle fiber adaptation	1	4.10914e-05	GO:0043503
biological_process	single-organism membrane fusion	10	0.000410914	GO:0044801
biological_process	negative regulation of cellular response to growth factor stimulus	1	4.10914e-05	GO:0090288
biological_process	gas transport	10	0.000410914	GO:0015669
biological_process	tube morphogenesis	3	0.000123274	GO:0035239
biological_process	molting cycle process	1	4.10914e-05	GO:0022404
biological_process	apoptotic process involved in morphogenesis	1	4.10914e-05	GO:0060561
biological_process	ovarian follicle atresia	1	4.10914e-05	GO:0001552
biological_process	response to osmotic stress	398	0.0163544	GO:0006970
biological_process	cardiac chamber morphogenesis	2	8.21828e-05	GO:0003206
biological_process	cell wall organization	104	0.0042735	GO:0071555
biological_process	response to boron-containing substance	4	0.000164366	GO:0010036
biological_process	response to fibroblast growth factor	2	8.21828e-05	GO:0071774
biological_process	meristem maintenance	41	0.00168475	GO:0010073
biological_process	negative regulation of cytokine production	2	8.21828e-05	GO:0001818
biological_process	regulation of hyaluranon cable assembly	1	4.10914e-05	GO:1900104
biological_process	ribonucleoprotein complex localization	3	0.000123274	GO:0071166
biological_process	negative regulation of cellular component movement	8	0.000328731	GO:0051271
biological_process	single organismal cell-cell adhesion	3	0.000123274	GO:0016337
biological_process	detection of abiotic stimulus	16	0.000657462	GO:0009582
biological_process	regulation of response to external stimulus	39	0.00160256	GO:0032101
biological_process	positive regulation of vernalization response	1	4.10914e-05	GO:0010220
biological_process	regulation of microtubule-based process	3	0.000123274	GO:0032886
biological_process	response to herbicide	3	0.000123274	GO:0009635
biological_process	cell-cell adhesion	1	4.10914e-05	GO:0098609
biological_process	negative regulation of cell proliferation	18	0.000739645	GO:0008285
biological_process	cofactor metabolic process	710	0.0291749	GO:0051186
biological_process	glomerulus development	1	4.10914e-05	GO:0032835
biological_process	pollen tube growth	63	0.00258876	GO:0009860
biological_process	regulation of protein complex disassembly	41	0.00168475	GO:0043244
biological_process	adhesion of symbiont to host cell	1	4.10914e-05	GO:0044650
biological_process	cytokine production involved in immune response	4	0.000164366	GO:0002367
biological_process	regulation of hormone secretion	4	0.000164366	GO:0046883
biological_process	regulation of cell division	36	0.00147929	GO:0051302
biological_process	organic acid transport	167	0.00686226	GO:0015849
biological_process	nucleus organization	20	0.000821828	GO:0006997
biological_process	post-embryonic development	588	0.0241617	GO:0009791
biological_process	vitamin B6 metabolic process	15	0.000616371	GO:0042816
biological_process	cell aging	8	0.000328731	GO:0007569
biological_process	embryonic morphogenesis	18	0.000739645	GO:0048598
biological_process	conjugation with cellular fusion	2	8.21828e-05	GO:0000747
biological_process	negative regulation of response to water deprivation	1	4.10914e-05	GO:0080148
biological_process	positive regulation of embryonic development	3	0.000123274	GO:0040019
biological_process	negative regulation of flower development	15	0.000616371	GO:0009910
biological_process	inflammatory response to antigenic stimulus	2	8.21828e-05	GO:0002437
biological_process	conjugation	26	0.00106838	GO:0000746
biological_process	morphogenesis of a branching structure	14	0.000575279	GO:0001763
biological_process	extracellular transport	1	4.10914e-05	GO:0006858
biological_process	virion assembly	1	4.10914e-05	GO:0019068
biological_process	floral organ formation	10	0.000410914	GO:0048449
biological_process	iris morphogenesis	1	4.10914e-05	GO:0061072
biological_process	endosome organization	3	0.000123274	GO:0007032
biological_process	positive regulation of ion transport	5	0.000205457	GO:0043270
biological_process	response to wounding	110	0.00452005	GO:0009611
biological_process	pollen tube development	79	0.00324622	GO:0048868
biological_process	single-organism membrane budding	1	4.10914e-05	GO:1902591
biological_process	intermediate filament-based process	2	8.21828e-05	GO:0045103
biological_process	digestion	3	0.000123274	GO:0007586
biological_process	appendage morphogenesis	2	8.21828e-05	GO:0035107
biological_process	positive regulation of peptide hormone secretion	4	0.000164366	GO:0090277
biological_process	nucleoid organization	1	4.10914e-05	GO:0090143
biological_process	cofactor transport	18	0.000739645	GO:0051181
biological_process	single-organism catabolic process	1858	0.0763478	GO:0044712
biological_process	muscle cell proliferation	1	4.10914e-05	GO:0033002
biological_process	sequestering of metal ion	5	0.000205457	GO:0051238
biological_process	disaccharide metabolic process	370	0.0152038	GO:0005984
biological_process	regulation of plasma lipoprotein particle levels	1	4.10914e-05	GO:0097006
biological_process	specification of organ number	1	4.10914e-05	GO:0048832
biological_process	cilium or flagellum-dependent cell motility	31	0.00127383	GO:0001539
biological_process	regulation of response to stress	117	0.00480769	GO:0080134
biological_process	mitochondrial membrane organization	12	0.000493097	GO:0007006
biological_process	detection of biotic stimulus	7	0.00028764	GO:0009595
biological_process	pollen germination	36	0.00147929	GO:0009846
biological_process	flower morphogenesis	7	0.00028764	GO:0048439
biological_process	reactive oxygen species metabolic process	87	0.00357495	GO:0072593
biological_process	regulation of catalytic activity	312	0.0128205	GO:0050790
biological_process	biofilm formation	2	8.21828e-05	GO:0042710
biological_process	detection of endogenous stimulus	4	0.000164366	GO:0009726
biological_process	response to mechanical stimulus	10	0.000410914	GO:0009612
biological_process	nucleobase transport	8	0.000328731	GO:0015851
biological_process	macromolecule metabolic process	7853	0.322691	GO:0043170
biological_process	positive regulation of hormone secretion	4	0.000164366	GO:0046887
biological_process	cellular macromolecule metabolic process	6988	0.287147	GO:0044260
biological_process	intestinal absorption	1	4.10914e-05	GO:0050892
biological_process	tissue remodeling	2	8.21828e-05	GO:0048771
biological_process	leukocyte chemotaxis	2	8.21828e-05	GO:0030595
biological_process	negative regulation of catabolic process	4	0.000164366	GO:0009895
biological_process	negative regulation of response to stimulus	71	0.00291749	GO:0048585
biological_process	pseudohyphal growth	2	8.21828e-05	GO:0007124
biological_process	opsonization	1	4.10914e-05	GO:0008228
biological_process	positive regulation of calcium ion transport into cytosol	1	4.10914e-05	GO:0010524
biological_process	positive regulation of immune system process	31	0.00127383	GO:0002684
biological_process	membrane docking	13	0.000534188	GO:0022406
biological_process	regulation of secondary cell wall biogenesis	4	0.000164366	GO:2000652
biological_process	cotyledon morphogenesis	6	0.000246548	GO:0048826
biological_process	regulation of membrane permeability	2	8.21828e-05	GO:0090559
biological_process	regulation of cell communication	243	0.00998521	GO:0010646
biological_process	stomatal movement	64	0.00262985	GO:0010118
biological_process	regulation of primary metabolic process	1722	0.0707594	GO:0080090
biological_process	release of sequestered calcium ion into cytosol	5	0.000205457	GO:0051209
biological_process	regulation of anatomical structure morphogenesis	85	0.00349277	GO:0022603
biological_process	adaptive immune response	7	0.00028764	GO:0002250
biological_process	genitalia development	1	4.10914e-05	GO:0048806
biological_process	multicellular organismal development	1241	0.0509944	GO:0007275
biological_process	cardiac septum development	1	4.10914e-05	GO:0003279
biological_process	negative regulation of cell killing	1	4.10914e-05	GO:0031342
biological_process	response to toxic substance	42	0.00172584	GO:0009636
biological_process	brain development	10	0.000410914	GO:0007420
biological_process	negative regulation of response to biotic stimulus	5	0.000205457	GO:0002832
biological_process	leukocyte activation involved in immune response	3	0.000123274	GO:0002366
biological_process	megagametogenesis	31	0.00127383	GO:0009561
biological_process	establishment of floral organ orientation	1	4.10914e-05	GO:0048559
biological_process	negative regulation of developmental process	79	0.00324622	GO:0051093
biological_process	positive regulation of cellular process	294	0.0120809	GO:0048522
biological_process	positive regulation of cellular component organization	42	0.00172584	GO:0051130
biological_process	amino-acid betaine metabolic process	3	0.000123274	GO:0006577
biological_process	fruit ripening	2	8.21828e-05	GO:0009835
biological_process	immune response-activating signal transduction	3	0.000123274	GO:0002757
biological_process	removal of superoxide radicals	33	0.00135602	GO:0019430
biological_process	neural precursor cell proliferation	1	4.10914e-05	GO:0061351
biological_process	negative regulation of epithelial cell proliferation involved in prostate gland development	3	0.000123274	GO:0060770
biological_process	regulation of hormone levels	115	0.00472551	GO:0010817
biological_process	cell-cell signaling	42	0.00172584	GO:0007267
biological_process	multi-organism behavior	1	4.10914e-05	GO:0051705
biological_process	adult behavior	3	0.000123274	GO:0030534
biological_process	humoral immune response	3	0.000123274	GO:0006959
biological_process	luteinization	1	4.10914e-05	GO:0001553
biological_process	regulation of defense response to bacterium	2	8.21828e-05	GO:1900424
biological_process	sex differentiation	3	0.000123274	GO:0007548
biological_process	nucleobase-containing small molecule metabolic process	2179	0.0895381	GO:0055086
biological_process	positive regulation of leukocyte migration	2	8.21828e-05	GO:0002687
biological_process	lipid storage	5	0.000205457	GO:0019915
biological_process	regulation of leukocyte differentiation	4	0.000164366	GO:1902105
biological_process	macromolecule methylation	181	0.00743754	GO:0043414
biological_process	diencephalon development	1	4.10914e-05	GO:0021536
biological_process	organ morphogenesis	110	0.00452005	GO:0009887
biological_process	detection of chemical stimulus	10	0.000410914	GO:0009593
biological_process	post-embryonic morphogenesis	69	0.00283531	GO:0009886
biological_process	positive regulation of T cell mediated cytotoxicity	1	4.10914e-05	GO:0001916
biological_process	signal transduction	1227	0.0504191	GO:0007165
biological_process	iron-sulfur cluster assembly	35	0.0014382	GO:0016226
biological_process	response to defenses of other organism involved in symbiotic interaction	3	0.000123274	GO:0052173
biological_process	tropism	59	0.00242439	GO:0009606
biological_process	alditol metabolic process	30	0.00123274	GO:0019400
biological_process	heart growth	1	4.10914e-05	GO:0060419
biological_process	germ cell development	4	0.000164366	GO:0007281
biological_process	negative regulation of response to oxidative stress	2	8.21828e-05	GO:1902883
biological_process	stem cell maintenance	22	0.000904011	GO:0019827
biological_process	amine transport	2	8.21828e-05	GO:0015837
biological_process	glycoside transport	1	4.10914e-05	GO:1901656
biological_process	nitric oxide metabolic process	5	0.000205457	GO:0046209
biological_process	developmental maturation	81	0.0033284	GO:0021700
biological_process	regulation of sequence-specific DNA binding transcription factor activity	12	0.000493097	GO:0051090
biological_process	root meristem specification	2	8.21828e-05	GO:0010071
biological_process	positive regulation of antigen processing and presentation	2	8.21828e-05	GO:0002579
biological_process	protein transport	633	0.0260108	GO:0015031
biological_process	induced systemic resistance, jasmonic acid mediated signaling pathway	4	0.000164366	GO:0009864
biological_process	specification of floral organ number	1	4.10914e-05	GO:0048833
biological_process	movement in host environment	5	0.000205457	GO:0052126
biological_process	extracellular structure organization	35	0.0014382	GO:0043062
biological_process	polysaccharide localization	16	0.000657462	GO:0033037
biological_process	homeostasis of number of cells in a free-living population	2	8.21828e-05	GO:0048874
biological_process	regulation of production of molecular mediator of immune response	4	0.000164366	GO:0002700
biological_process	negative regulation of secretion	6	0.000246548	GO:0051048
biological_process	atrioventricular node development	1	4.10914e-05	GO:0003162
biological_process	mitochondrion organization	55	0.00226003	GO:0007005
biological_process	multi-organism membrane budding	1	4.10914e-05	GO:1902592
biological_process	antigen processing and presentation via MHC class Ib	1	4.10914e-05	GO:0002475
biological_process	positive regulation of glucose transport	1	4.10914e-05	GO:0010828
biological_process	stem cell proliferation	1	4.10914e-05	GO:0072089
biological_process	seed development	217	0.00891683	GO:0048316
biological_process	negative regulation of photomorphogenesis	4	0.000164366	GO:0010100
biological_process	organic substance biosynthetic process	5361	0.220291	GO:1901576
biological_process	negative regulation of defense response	24	0.000986193	GO:0031348
biological_process	cell wall biogenesis	167	0.00686226	GO:0042546
biological_process	protein insertion into membrane	18	0.000739645	GO:0051205
biological_process	regulation of fibril organization	1	4.10914e-05	GO:1902903
biological_process	cell motility	51	0.00209566	GO:0048870
biological_process	positive regulation of leukocyte activation	4	0.000164366	GO:0002696
biological_process	negative regulation of cell motility	8	0.000328731	GO:2000146
biological_process	response to transforming growth factor beta	18	0.000739645	GO:0071559
biological_process	respiratory burst involved in defense response	4	0.000164366	GO:0002679
biological_process	membrane biogenesis	7	0.00028764	GO:0044091
biological_process	negative regulation of cell death	35	0.0014382	GO:0060548
biological_process	cardiac septum morphogenesis	1	4.10914e-05	GO:0060411
biological_process	cellular lipid metabolic process	856	0.0351742	GO:0044255
biological_process	positive regulation of response to DNA damage stimulus	3	0.000123274	GO:2001022
biological_process	neuron-neuron synaptic transmission	2	8.21828e-05	GO:0007270
biological_process	mucilage metabolic process	7	0.00028764	GO:0010191
biological_process	synaptic vesicle transport	1	4.10914e-05	GO:0048489
biological_process	positive regulation of production of molecular mediator of immune response	2	8.21828e-05	GO:0002702
biological_process	modification of morphology or physiology of other organism involved in symbiotic interaction	9	0.000369822	GO:0051817
biological_process	cell redox homeostasis	150	0.00616371	GO:0045454
biological_process	establishment of anatomical structure orientation	1	4.10914e-05	GO:0048560
biological_process	cellular ketone body metabolic process	17	0.000698554	GO:0046950
biological_process	phytochelatin metabolic process	3	0.000123274	GO:0046937
biological_process	palate development	2	8.21828e-05	GO:0060021
biological_process	negative regulation of biological process	419	0.0172173	GO:0048519
biological_process	telomere maintenance	10	0.000410914	GO:0000723
biological_process	reproductive structure development	445	0.0182857	GO:0048608
biological_process	positive regulation of signaling	46	0.0018902	GO:0023056
biological_process	response to lipoprotein particle	1	4.10914e-05	GO:0055094
biological_process	plant-type spore development	17	0.000698554	GO:0048236
biological_process	positive regulation of secretion	5	0.000205457	GO:0051047
biological_process	regulation of multi-organism process	50	0.00205457	GO:0043900
biological_process	organic cyclic compound metabolic process	5953	0.244617	GO:1901360
biological_process	regulation of cell morphogenesis	57	0.00234221	GO:0022604
biological_process	bract formation	1	4.10914e-05	GO:0010434
biological_process	execution phase of apoptosis	4	0.000164366	GO:0097194
biological_process	cellular carbohydrate metabolic process	720	0.0295858	GO:0044262
biological_process	vesicle-mediated transport	271	0.0111358	GO:0016192
biological_process	root cap development	8	0.000328731	GO:0048829
biological_process	negative regulation of protein complex disassembly	9	0.000369822	GO:0043242
biological_process	regulation of cell projection organization	6	0.000246548	GO:0031344
biological_process	protein localization	669	0.0274901	GO:0008104
biological_process	response to water	191	0.00784845	GO:0009415
biological_process	seed maturation	31	0.00127383	GO:0010431
biological_process	regulation of telomere maintenance	3	0.000123274	GO:0032204
biological_process	cell recognition	51	0.00209566	GO:0008037
biological_process	organic phosphonate transport	14	0.000575279	GO:0015716
biological_process	regulation of hematopoietic progenitor cell differentiation	2	8.21828e-05	GO:1901532
biological_process	telencephalon development	8	0.000328731	GO:0021537
biological_process	respiratory tube development	4	0.000164366	GO:0030323
biological_process	glial cell proliferation	1	4.10914e-05	GO:0014009
biological_process	floral organ abscission	14	0.000575279	GO:0010227
biological_process	regulation of ribosome biogenesis	4	0.000164366	GO:0090069
biological_process	embryo sac egg cell differentiation	5	0.000205457	GO:0009560
biological_process	regulation of myeloid cell differentiation	3	0.000123274	GO:0045637
biological_process	carbon fixation	117	0.00480769	GO:0015977
biological_process	protein metabolic process	4373	0.179693	GO:0019538
biological_process	secretion by cell	116	0.0047666	GO:0032940
biological_process	mitochondrial RNA processing	1	4.10914e-05	GO:0000963
biological_process	body morphogenesis	2	8.21828e-05	GO:0010171
biological_process	peptidoglycan biosynthetic process	78	0.00320513	GO:0009252
biological_process	single-organism organelle organization	355	0.0145874	GO:1902589
biological_process	viral RNA genome replication	6	0.000246548	GO:0039694
biological_process	regulation of cell septum assembly	1	4.10914e-05	GO:1901891
biological_process	pattern specification process	125	0.00513642	GO:0007389
biological_process	defense response to virus	20	0.000821828	GO:0051607
biological_process	plant-type cell wall organization or biogenesis	105	0.0043146	GO:0071669
biological_process	regulation of heart rate	5	0.000205457	GO:0002027
biological_process	retina layer formation	1	4.10914e-05	GO:0010842
biological_process	negative regulation of defense response to virus	1	4.10914e-05	GO:0050687
biological_process	negative regulation of shoot apical meristem development	1	4.10914e-05	GO:1902184
biological_process	tricarboxylic acid cycle	201	0.00825937	GO:0006099
biological_process	cell-substrate adhesion	12	0.000493097	GO:0031589
biological_process	regulation of multicellular organismal development	213	0.00875247	GO:2000026
biological_process	maintenance of location	31	0.00127383	GO:0051235
biological_process	chromosome organization	242	0.00994412	GO:0051276
biological_process	dehiscence	5	0.000205457	GO:0009900
biological_process	pollen sperm cell differentiation	21	0.000862919	GO:0048235
biological_process	regulation of hormone metabolic process	5	0.000205457	GO:0032350
biological_process	negative regulation of exocytosis	1	4.10914e-05	GO:0045920
biological_process	chromosome segregation	51	0.00209566	GO:0007059
biological_process	DNA packaging	89	0.00365713	GO:0006323
biological_process	regulation of synaptic transmission, glutamatergic	2	8.21828e-05	GO:0051966
biological_process	response to nutrient	10	0.000410914	GO:0007584
biological_process	ovule morphogenesis	1	4.10914e-05	GO:0048482
biological_process	hormone transport	67	0.00275312	GO:0009914
biological_process	meiotic nuclear division	30	0.00123274	GO:0007126
biological_process	response to organonitrogen compound	93	0.0038215	GO:0010243
biological_process	regulation of muscle tissue development	1	4.10914e-05	GO:1901861
biological_process	prenylation	10	0.000410914	GO:0097354
biological_process	erythrocyte homeostasis	6	0.000246548	GO:0034101
biological_process	regulation of cardiac muscle tissue growth	1	4.10914e-05	GO:0055021
biological_process	multicellular organismal metabolic process	7	0.00028764	GO:0044236
biological_process	response to host	3	0.000123274	GO:0075136
biological_process	regulation of cellular component size	51	0.00209566	GO:0032535
biological_process	regulation of cellular component organization	178	0.00731427	GO:0051128
biological_process	blood vessel development	28	0.00115056	GO:0001568
biological_process	stomatal complex morphogenesis	9	0.000369822	GO:0010103
biological_process	cytokinesis by binary fission	6	0.000246548	GO:0043093
biological_process	primary shoot apical meristem specification	10	0.000410914	GO:0010072
biological_process	regulation of multicellular organismal process	249	0.0102318	GO:0051239
biological_process	intercellular transport	7	0.00028764	GO:0010496
biological_process	epithelial cell proliferation	11	0.000452005	GO:0050673
biological_process	heart valve morphogenesis	1	4.10914e-05	GO:0003179
biological_process	positive regulation of cell communication	51	0.00209566	GO:0010647
biological_process	feeding behavior	2	8.21828e-05	GO:0007631
biological_process	regulation of response to biotic stimulus	27	0.00110947	GO:0002831
biological_process	sporulation	2	8.21828e-05	GO:0043934
biological_process	organic hydroxy compound transport	25	0.00102728	GO:0015850
biological_process	prostate gland epithelium morphogenesis	1	4.10914e-05	GO:0060740
biological_process	negative regulation of ossification	1	4.10914e-05	GO:0030279
biological_process	multidimensional cell growth	17	0.000698554	GO:0009825
biological_process	nitrogen compound transport	313	0.0128616	GO:0071705
biological_process	embryo development ending in seed dormancy	146	0.00599934	GO:0009793
biological_process	response to topologically incorrect protein	15	0.000616371	GO:0035966
biological_process	cell adhesion mediated by integrin	1	4.10914e-05	GO:0033627
biological_process	M phase	3	0.000123274	GO:0000279
biological_process	regulation of protein localization	15	0.000616371	GO:0032880
biological_process	regulation of development, heterochronic	13	0.000534188	GO:0040034
biological_process	vitamin E metabolic process	1	4.10914e-05	GO:0042360
biological_process	establishment of protein localization to organelle	143	0.00587607	GO:0072594
biological_process	longitudinal axis specification	8	0.000328731	GO:0009942
biological_process	hematopoietic or lymphoid organ development	16	0.000657462	GO:0048534
biological_process	regulation of blood pressure	7	0.00028764	GO:0008217
biological_process	positive regulation of cell killing	1	4.10914e-05	GO:0031343
biological_process	stress response to metal ion	1	4.10914e-05	GO:0097501
biological_process	cellular amino acid metabolic process	2244	0.0922091	GO:0006520
biological_process	cell envelope organization	6	0.000246548	GO:0043163
biological_process	glycolytic process	264	0.0108481	GO:0006096
biological_process	positive regulation of defense response	25	0.00102728	GO:0031349
biological_process	regulation of protein stability	10	0.000410914	GO:0031647
biological_process	regulation of cellular localization	27	0.00110947	GO:0060341
biological_process	hydrogen transport	371	0.0152449	GO:0006818
biological_process	regulation of olefin metabolic process	3	0.000123274	GO:1900908
biological_process	regulation of immune system process	75	0.00308185	GO:0002682
biological_process	protein glycosylation	59	0.00242439	GO:0006486
biological_process	negative regulation of leukocyte activation	3	0.000123274	GO:0002695
biological_process	organic hydroxy compound metabolic process	292	0.0119987	GO:1901615
biological_process	neural nucleus development	1	4.10914e-05	GO:0048857
biological_process	regulation of homeostatic process	15	0.000616371	GO:0032844
biological_process	entry into other organism involved in symbiotic interaction	1	4.10914e-05	GO:0051828
biological_process	ether metabolic process	43	0.00176693	GO:0018904
biological_process	receptor recycling	5	0.000205457	GO:0001881
biological_process	regulation of response to cytokine stimulus	3	0.000123274	GO:0060759
biological_process	regulation of signaling	240	0.00986193	GO:0023051
biological_process	epithelial cell differentiation involved in prostate gland development	1	4.10914e-05	GO:0060742
biological_process	endomembrane system organization	41	0.00168475	GO:0010256
biological_process	meiotic cell cycle process	23	0.000945102	GO:1903046
biological_process	regulation of endocytosis	6	0.000246548	GO:0030100
biological_process	positive regulation of hormone metabolic process	3	0.000123274	GO:0032352
biological_process	natural killer cell mediated cytotoxicity	1	4.10914e-05	GO:0042267
biological_process	sulfur compound metabolic process	430	0.0176693	GO:0006790
biological_process	negative regulation of cell activation	3	0.000123274	GO:0050866
biological_process	anther wall tapetum formation	3	0.000123274	GO:0048656
biological_process	positive regulation of molecular function	165	0.00678008	GO:0044093
biological_process	regulation of systemic acquired resistance	8	0.000328731	GO:0010112
biological_process	pollen wall assembly	17	0.000698554	GO:0010208
biological_process	response to oxygen levels	33	0.00135602	GO:0070482
biological_process	microtubule organizing center organization	5	0.000205457	GO:0031023
biological_process	intracellular transport	464	0.0190664	GO:0046907
biological_process	microsporocyte differentiation	1	4.10914e-05	GO:0010480
biological_process	positive regulation of chemotaxis	2	8.21828e-05	GO:0050921
biological_process	RNA localization	18	0.000739645	GO:0006403
biological_process	response to oxygen-containing compound	799	0.032832	GO:1901700
biological_process	cellular component macromolecule biosynthetic process	102	0.00419132	GO:0070589
biological_process	regulation of formation of translation preinitiation complex	1	4.10914e-05	GO:1901193
biological_process	heme metabolic process	41	0.00168475	GO:0042168
biological_process	negative regulation of transposition	2	8.21828e-05	GO:0010529
biological_process	negative regulation of organelle organization	21	0.000862919	GO:0010639
biological_process	cell migration	20	0.000821828	GO:0016477
biological_process	plastid membrane organization	25	0.00102728	GO:0009668
biological_process	prostate glandular acinus development	1	4.10914e-05	GO:0060525
biological_process	fatty acid derivative metabolic process	11	0.000452005	GO:1901568
biological_process	regulation of respiratory burst	1	4.10914e-05	GO:0060263
biological_process	regulation of organelle organization	63	0.00258876	GO:0033043
biological_process	microtubule-based process	208	0.00854701	GO:0007017
biological_process	single organism cell adhesion	3	0.000123274	GO:0098602
biological_process	floral whorl development	81	0.0033284	GO:0048438
biological_process	digestive tract development	8	0.000328731	GO:0048565
biological_process	positive regulation of locomotion	7	0.00028764	GO:0040017
biological_process	ion transport	1289	0.0529668	GO:0006811
biological_process	leukocyte mediated immunity	6	0.000246548	GO:0002443
biological_process	organic substance catabolic process	2311	0.0949622	GO:1901575
biological_process	positive regulation of circadian rhythm	4	0.000164366	GO:0042753
biological_process	positive T cell selection	2	8.21828e-05	GO:0043368
biological_process	anther wall tapetum cell differentiation	3	0.000123274	GO:0048657
biological_process	subthalamus development	1	4.10914e-05	GO:0021539
biological_process	ossification	4	0.000164366	GO:0001503
biological_process	negative regulation of behavior	1	4.10914e-05	GO:0048521
biological_process	regulation of translational fidelity	24	0.000986193	GO:0006450
biological_process	organ development	569	0.023381	GO:0048513
biological_process	regulation of antigen processing and presentation	2	8.21828e-05	GO:0002577
biological_process	regulation of multicellular organism growth	1	4.10914e-05	GO:0040014
biological_process	exit from dormancy	3	0.000123274	GO:0097438
biological_process	negative regulation of endocytosis	4	0.000164366	GO:0045806
biological_process	floral organ morphogenesis	20	0.000821828	GO:0048444
biological_process	endoplasmic reticulum organization	8	0.000328731	GO:0007029
biological_process	gene silencing	79	0.00324622	GO:0016458
biological_process	regulation of stomatal movement	36	0.00147929	GO:0010119
biological_process	regulation of ion homeostasis	9	0.000369822	GO:2000021
biological_process	regulation of protein complex assembly	31	0.00127383	GO:0043254
biological_process	photosynthesis	253	0.0103961	GO:0015979
biological_process	endosperm development	4	0.000164366	GO:0009960
biological_process	response to extracellular stimulus	138	0.00567061	GO:0009991
biological_process	appendage development	2	8.21828e-05	GO:0048736
biological_process	epithelial cell proliferation involved in prostate gland development	4	0.000164366	GO:0060767
biological_process	regulation of membrane lipid distribution	17	0.000698554	GO:0097035
biological_process	forebrain development	10	0.000410914	GO:0030900
biological_process	leukocyte proliferation	5	0.000205457	GO:0070661
biological_process	negative regulation of signaling	36	0.00147929	GO:0023057
biological_process	post-embryonic organ development	154	0.00632807	GO:0048569
biological_process	meristem determinacy	4	0.000164366	GO:0010022
biological_process	multi-organism intracellular transport	1	4.10914e-05	GO:1902583
biological_process	regulation of cellular metabolic process	1745	0.0717045	GO:0031323
biological_process	negative regulation of systemic acquired resistance	1	4.10914e-05	GO:0010113
biological_process	floral whorl morphogenesis	4	0.000164366	GO:0048457
biological_process	positive regulation of organelle organization	19	0.000780736	GO:0010638
biological_process	regulation of immune effector process	11	0.000452005	GO:0002697
biological_process	prostate gland morphogenesis	1	4.10914e-05	GO:0060512
biological_process	anther wall tapetum morphogenesis	3	0.000123274	GO:0048655
biological_process	positive regulation of intracellular transport	5	0.000205457	GO:0032388
biological_process	regulation of sulfur utilization	1	4.10914e-05	GO:0006792
biological_process	regulation of protein activation cascade	1	4.10914e-05	GO:2000257
biological_process	cellular potassium ion transport	79	0.00324622	GO:0071804
biological_process	single-organism carbohydrate metabolic process	1192	0.0489809	GO:0044723
biological_process	glycosyl compound metabolic process	1514	0.0622124	GO:1901657
biological_process	regulation of circadian rhythm	22	0.000904011	GO:0042752
biological_process	iron coordination entity transport	32	0.00131492	GO:1901678
biological_process	tube formation	1	4.10914e-05	GO:0035148
biological_process	gamete generation	40	0.00164366	GO:0007276
biological_process	negative regulation of fibril organization	1	4.10914e-05	GO:1902904
biological_process	vesicle organization	16	0.000657462	GO:0016050
biological_process	inner ear development	1	4.10914e-05	GO:0048839
biological_process	cellular component disassembly	69	0.00283531	GO:0022411
biological_process	positive regulation of homeostatic process	1	4.10914e-05	GO:0032846
biological_process	negative regulation of secondary growth	3	0.000123274	GO:2000604
biological_process	anatomical structure maturation	3	0.000123274	GO:0071695
biological_process	spinal cord development	2	8.21828e-05	GO:0021510
biological_process	regulation of filamentous growth	1	4.10914e-05	GO:0010570
biological_process	viral process	34	0.00139711	GO:0016032
biological_process	positive regulation of growth	7	0.00028764	GO:0045927
biological_process	histone modification	80	0.00328731	GO:0016570
biological_process	regulation of embryo sac egg cell differentiation	2	8.21828e-05	GO:0045694
biological_process	negative regulation of post-embryonic development	31	0.00127383	GO:0048581
biological_process	acquisition of desiccation tolerance in seed	1	4.10914e-05	GO:0048700
biological_process	Leydig cell differentiation	1	4.10914e-05	GO:0033327
biological_process	neurotransmitter transport	5	0.000205457	GO:0006836
biological_process	negative regulation of homeostatic process	1	4.10914e-05	GO:0032845
biological_process	inositol phosphate metabolic process	19	0.000780736	GO:0043647
biological_process	negative regulation of formation of translation preinitiation complex	1	4.10914e-05	GO:1901194
biological_process	vitamin biosynthetic process	151	0.0062048	GO:0009110
biological_process	regulation of cell cycle	96	0.00394477	GO:0051726
biological_process	positive regulation of cellular metabolic process	190	0.00780736	GO:0031325
biological_process	organ formation	45	0.00184911	GO:0048645
biological_process	translational initiation	161	0.00661571	GO:0006413
biological_process	somite development	1	4.10914e-05	GO:0061053
biological_process	cutin transport	1	4.10914e-05	GO:0080051
biological_process	positive regulation of biological process	380	0.0156147	GO:0048518
biological_process	negative regulation of cellular response to oxidative stress	2	8.21828e-05	GO:1900408
biological_process	brassinosteroid metabolic process	4	0.000164366	GO:0016131
biological_process	negative regulation of ectoderm development	1	4.10914e-05	GO:2000384
biological_process	RNA-directed DNA methylation	6	0.000246548	GO:0080188
biological_process	chlorophyll catabolic process	10	0.000410914	GO:0015996
biological_process	negative regulation of leaf senescence	1	4.10914e-05	GO:1900056
biological_process	genetic transfer	31	0.00127383	GO:0009292
biological_process	negative regulation of cell cycle	10	0.000410914	GO:0045786
biological_process	regulation of leukocyte mediated cytotoxicity	2	8.21828e-05	GO:0001910
biological_process	head morphogenesis	2	8.21828e-05	GO:0060323
biological_process	androgen metabolic process	19	0.000780736	GO:0008209
biological_process	phosphorus metabolic process	4263	0.175173	GO:0006793
biological_process	response to pH	4	0.000164366	GO:0009268
biological_process	negative regulation of cell division	1	4.10914e-05	GO:0051782
biological_process	type 2 immune response	2	8.21828e-05	GO:0042092
biological_process	bone development	1	4.10914e-05	GO:0060348
biological_process	multi-organism organelle organization	1	4.10914e-05	GO:1902590
biological_process	regulation of neurotransmitter levels	5	0.000205457	GO:0001505
biological_process	positive regulation of protein complex assembly	14	0.000575279	GO:0031334
biological_process	protein activation cascade	1	4.10914e-05	GO:0072376
biological_process	regulation of cell killing	2	8.21828e-05	GO:0031341
biological_process	positive regulation of cell motility	7	0.00028764	GO:2000147
biological_process	transposition	64	0.00262985	GO:0032196
biological_process	carbohydrate metabolic process	1682	0.0691157	GO:0005975
biological_process	antimicrobial humoral response	1	4.10914e-05	GO:0019730
biological_process	coagulation	5	0.000205457	GO:0050817
biological_process	gland morphogenesis	1	4.10914e-05	GO:0022612
biological_process	regulation of immune response	68	0.00279421	GO:0050776
biological_process	regulation of cell differentiation	78	0.00320513	GO:0045595
biological_process	pallium development	7	0.00028764	GO:0021543
biological_process	regulation of translational initiation by eIF2 alpha phosphorylation	1	4.10914e-05	GO:0010998
biological_process	detection of other organism	3	0.000123274	GO:0098543
biological_process	nuclear envelope organization	2	8.21828e-05	GO:0006998
biological_process	developmental growth involved in morphogenesis	158	0.00649244	GO:0060560
biological_process	regulation of growth	65	0.00267094	GO:0040008
biological_process	cell wall macromolecule metabolic process	157	0.00645135	GO:0044036
biological_process	negative regulation of carbohydrate metabolic process	2	8.21828e-05	GO:0045912
biological_process	positive regulation of endocytosis	2	8.21828e-05	GO:0045807
biological_process	regulation of cell projection assembly	2	8.21828e-05	GO:0060491
biological_process	negative regulation of immune system process	16	0.000657462	GO:0002683
biological_process	hydrogen peroxide catabolic process	24	0.000986193	GO:0042744
biological_process	response to external biotic stimulus	421	0.0172995	GO:0043207
biological_process	plasma lipoprotein particle remodeling	1	4.10914e-05	GO:0034369
biological_process	positive regulation of cytolysis	1	4.10914e-05	GO:0045919
biological_process	cardiac chamber development	2	8.21828e-05	GO:0003205
biological_process	system process	38	0.00156147	GO:0003008
biological_process	negative regulation of natural killer cell mediated cytotoxicity	1	4.10914e-05	GO:0045953
biological_process	negative regulation of response to cytokine stimulus	1	4.10914e-05	GO:0060761
biological_process	fibril organization	8	0.000328731	GO:0097435
biological_process	lipid transport	56	0.00230112	GO:0006869
biological_process	cellular response to stress	559	0.0229701	GO:0033554
biological_process	anatomical structure morphogenesis	505	0.0207512	GO:0009653
biological_process	phenylpropanoid metabolic process	95	0.00390368	GO:0009698
biological_process	Entner-Doudoroff pathway	3	0.000123274	GO:0009255
biological_process	sensory organ development	7	0.00028764	GO:0007423
biological_process	plasmid maintenance	1	4.10914e-05	GO:0006276
biological_process	embryonic placenta development	2	8.21828e-05	GO:0001892
biological_process	negative regulation of reproductive process	20	0.000821828	GO:2000242
biological_process	positive regulation of developmental process	52	0.00213675	GO:0051094
biological_process	regulation of flower development	63	0.00258876	GO:0009909
biological_process	negative regulation of organ growth	4	0.000164366	GO:0046621
biological_process	positive regulation of flower development	20	0.000821828	GO:0009911
biological_process	apoptotic process involved in development	1	4.10914e-05	GO:1902742
biological_process	dsRNA fragmentation	23	0.000945102	GO:0031050
biological_process	cellular response to biotic stimulus	7	0.00028764	GO:0071216
biological_process	plasmodesmata-mediated intercellular transport	6	0.000246548	GO:0010497
biological_process	cell adhesion molecule production	1	4.10914e-05	GO:0060352
biological_process	single-organism biosynthetic process	2451	0.100715	GO:0044711
biological_process	positive regulation of secondary growth	1	4.10914e-05	GO:2000605
biological_process	anatomical structure formation involved in morphogenesis	106	0.00435569	GO:0048646
biological_process	carbohydrate derivative metabolic process	2106	0.0865385	GO:1901135
biological_process	regulation of actin filament-based process	31	0.00127383	GO:0032970
biological_process	seed coat development	16	0.000657462	GO:0010214
biological_process	negative regulation of protein localization to cell surface	2	8.21828e-05	GO:2000009
biological_process	endocardium development	1	4.10914e-05	GO:0003157
biological_process	regulation of secondary growth	4	0.000164366	GO:2000603
biological_process	ovule development	24	0.000986193	GO:0048481
biological_process	negative regulation of protein transport	4	0.000164366	GO:0051224
biological_process	regulation of synaptic transmission	3	0.000123274	GO:0050804
biological_process	negative regulation of metabolic process	215	0.00883465	GO:0009892
biological_process	protein demethylation	1	4.10914e-05	GO:0006482
biological_process	establishment of organelle localization	14	0.000575279	GO:0051656
biological_process	retina morphogenesis in camera-type eye	1	4.10914e-05	GO:0060042
biological_process	sporulation resulting in formation of a cellular spore	2	8.21828e-05	GO:0030435
biological_process	regulation of binding	1	4.10914e-05	GO:0051098
biological_process	positive regulation of anthocyanin metabolic process	2	8.21828e-05	GO:0031539
biological_process	toxin metabolic process	9	0.000369822	GO:0009404
biological_process	2-aminoethylphosphonate transport	1	4.10914e-05	GO:0033223
biological_process	anaphase	3	0.000123274	GO:0051322
biological_process	vitamin catabolic process	1	4.10914e-05	GO:0009111
biological_process	formation of specialized structure for nutrient acquisition from other organism involved in symbiotic interaction	1	4.10914e-05	GO:0052095
biological_process	regulation of establishment or maintenance of cell polarity	2	8.21828e-05	GO:0032878
biological_process	negative regulation of filamentous growth	1	4.10914e-05	GO:0060258
biological_process	negative regulation of protein secretion	3	0.000123274	GO:0050709
biological_process	negative regulation of biosynthetic process	125	0.00513642	GO:0009890
biological_process	vesicle targeting	1	4.10914e-05	GO:0006903
biological_process	floral organ development	107	0.00439678	GO:0048437
biological_process	regulation of defense response to insect	5	0.000205457	GO:2000068
biological_process	somitogenesis	1	4.10914e-05	GO:0001756
biological_process	cellular hormone metabolic process	37	0.00152038	GO:0034754
biological_process	prostate gland development	4	0.000164366	GO:0030850
biological_process	negative regulation of olefin metabolic process	3	0.000123274	GO:1900909
biological_process	cellularization	8	0.000328731	GO:0007349
biological_process	detection of external stimulus	16	0.000657462	GO:0009581
biological_process	chemotaxis	64	0.00262985	GO:0006935
biological_process	cellular carbohydrate biosynthetic process	271	0.0111358	GO:0034637
biological_process	anther wall tapetum cell fate specification	1	4.10914e-05	GO:0010234
biological_process	chlorophyll biosynthetic process	47	0.0019313	GO:0015995
biological_process	fluid transport	27	0.00110947	GO:0042044
biological_process	neural tube development	1	4.10914e-05	GO:0021915
biological_process	temperature compensation of the circadian clock	2	8.21828e-05	GO:0010378
biological_process	response to bacterium	202	0.00830046	GO:0009617
biological_process	regulation of extracellular matrix assembly	1	4.10914e-05	GO:1901201
biological_process	movement in other organism involved in symbiotic interaction	4	0.000164366	GO:0051814
biological_process	developmental vegetative growth	1	4.10914e-05	GO:0080186
biological_process	cellular component assembly	482	0.019806	GO:0022607
biological_process	negative regulation of circadian rhythm	3	0.000123274	GO:0042754
biological_process	regulation of stem cell maintenance	1	4.10914e-05	GO:2000036
biological_process	cell communication	1410	0.0579389	GO:0007154
biological_process	synapse organization	1	4.10914e-05	GO:0050808
biological_process	substrate adhesion-dependent cell spreading	1	4.10914e-05	GO:0034446
biological_process	positive regulation of cytokine production	3	0.000123274	GO:0001819
biological_process	spermatid differentiation	3	0.000123274	GO:0048515
biological_process	response to organic substance	806	0.0331197	GO:0010033
biological_process	regulation of cellular process	3137	0.128904	GO:0050794
biological_process	organ growth	7	0.00028764	GO:0035265
biological_process	response to radiation	376	0.0154504	GO:0009314
biological_process	regulation of protein localization to plasma membrane	2	8.21828e-05	GO:1903076
biological_process	regulation of catabolic process	133	0.00546515	GO:0009894
biological_process	negative regulation of photoreceptor cell differentiation	1	4.10914e-05	GO:0046533
biological_process	regulation of cellular response to stress	34	0.00139711	GO:0080135
biological_process	response to herbivore	2	8.21828e-05	GO:0080027
biological_process	response to insect	12	0.000493097	GO:0009625
biological_process	synergid death	1	4.10914e-05	GO:0010198
biological_process	molting cycle	1	4.10914e-05	GO:0042303
biological_process	chromosome condensation	22	0.000904011	GO:0030261
biological_process	nucleobase-containing compound metabolic process	5019	0.206238	GO:0006139
biological_process	positive regulation of leukocyte mediated cytotoxicity	1	4.10914e-05	GO:0001912
biological_process	regulation of cellular component movement	16	0.000657462	GO:0051270
biological_process	meiotic cytokinesis	1	4.10914e-05	GO:0033206
biological_process	nectary development	1	4.10914e-05	GO:0010254
biological_process	one-carbon compound transport	3	0.000123274	GO:0019755
biological_process	cardiac conduction system development	1	4.10914e-05	GO:0003161
biological_process	response to nitrogen compound	151	0.0062048	GO:1901698
biological_process	gland development	5	0.000205457	GO:0048732
biological_process	angiogenesis	13	0.000534188	GO:0001525
biological_process	response to hypoxia	27	0.00110947	GO:0001666
biological_process	fruit morphogenesis	1	4.10914e-05	GO:0048530
biological_process	dendritic cell antigen processing and presentation	2	8.21828e-05	GO:0002468
biological_process	negative regulation of ribosome biogenesis	1	4.10914e-05	GO:0090071
biological_process	regulation of sequestering of calcium ion	5	0.000205457	GO:0051282
biological_process	regulation of RNA stability	2	8.21828e-05	GO:0043487
biological_process	regulation of cell aging	6	0.000246548	GO:0090342
biological_process	regulation of developmental growth	37	0.00152038	GO:0048638
biological_process	endocardium morphogenesis	1	4.10914e-05	GO:0003160
biological_process	development of primary sexual characteristics	3	0.000123274	GO:0045137
biological_process	regulation of cell proliferation	52	0.00213675	GO:0042127
biological_process	regulation of biosynthetic process	1404	0.0576923	GO:0009889
biological_process	demethylation	1	4.10914e-05	GO:0070988
biological_process	multicellular organismal movement	10	0.000410914	GO:0050879
biological_process	cellular response to external stimulus	121	0.00497206	GO:0071496
biological_process	aging	61	0.00250657	GO:0007568
biological_process	response to drug	85	0.00349277	GO:0042493
biological_process	protein import	66	0.00271203	GO:0017038
biological_process	lung development	4	0.000164366	GO:0030324
biological_process	regulation of metabolic process	2004	0.0823471	GO:0019222
biological_process	positive regulation of synaptic transmission	2	8.21828e-05	GO:0050806
biological_process	regulation of cytolysis	1	4.10914e-05	GO:0042268
biological_process	response to hormone	583	0.0239563	GO:0009725
biological_process	ovulation cycle	2	8.21828e-05	GO:0042698
biological_process	positive regulation of nitrogen compound metabolic process	90	0.00369822	GO:0051173
biological_process	positive regulation of post-embryonic development	33	0.00135602	GO:0048582
biological_process	complement activation	1	4.10914e-05	GO:0006956
biological_process	negative regulation of cell adhesion	4	0.000164366	GO:0007162
biological_process	maintenance of location in cell	22	0.000904011	GO:0051651
biological_process	one-carbon metabolic process	67	0.00275312	GO:0006730
biological_process	xenobiotic transport	19	0.000780736	GO:0042908
biological_process	gonad development	3	0.000123274	GO:0008406
biological_process	secondary growth	8	0.000328731	GO:0080117
biological_process	cellular component morphogenesis	228	0.00936884	GO:0032989
biological_process	antigen processing and presentation of endogenous antigen	1	4.10914e-05	GO:0019883
biological_process	transmembrane transport	1623	0.0666913	GO:0055085
biological_process	cardiac chamber formation	1	4.10914e-05	GO:0003207
biological_process	secondary metabolic process	141	0.00579389	GO:0019748
biological_process	negative regulation of long-day photoperiodism, flowering	1	4.10914e-05	GO:0048579
biological_process	circadian regulation of calcium ion oscillation	3	0.000123274	GO:0010617
biological_process	cardiac muscle cell proliferation	1	4.10914e-05	GO:0060038
biological_process	electron transport chain	188	0.00772518	GO:0022900
biological_process	respiratory burst	6	0.000246548	GO:0045730
biological_process	negative regulation of cell communication	36	0.00147929	GO:0010648
biological_process	response to starvation	64	0.00262985	GO:0042594
biological_process	regulation of membrane potential	8	0.000328731	GO:0042391
biological_process	nephron development	1	4.10914e-05	GO:0072006
biological_process	positive regulation of long-day photoperiodism, flowering	4	0.000164366	GO:0048578
biological_process	syncytium formation	7	0.00028764	GO:0006949
biological_process	heart development	15	0.000616371	GO:0007507
biological_process	vascular transport	12	0.000493097	GO:0010232
biological_process	anatomical structure arrangement	40	0.00164366	GO:0048532
biological_process	sexual reproduction	69	0.00283531	GO:0019953
biological_process	regulation of cell growth	30	0.00123274	GO:0001558
biological_process	negative regulation of angiogenesis	6	0.000246548	GO:0016525
biological_process	embryo development	216	0.00887574	GO:0009790
biological_process	negative regulation of lipid metabolic process	1	4.10914e-05	GO:0045833
biological_process	positive regulation of execution phase of apoptosis	3	0.000123274	GO:1900119
biological_process	pigment accumulation	12	0.000493097	GO:0043476
biological_process	regulation of meiotic cell cycle	7	0.00028764	GO:0051445
biological_process	sulfur compound transport	47	0.0019313	GO:0072348
biological_process	protein oxidation	1	4.10914e-05	GO:0018158
biological_process	regulation of anatomical structure size	51	0.00209566	GO:0090066
biological_process	localization within membrane	18	0.000739645	GO:0051668
biological_process	regulation of ectoderm development	1	4.10914e-05	GO:2000383
biological_process	ribonucleoprotein complex biogenesis	765	0.0314349	GO:0022613
biological_process	negative regulation of defense response to bacterium	1	4.10914e-05	GO:1900425
biological_process	tissue development	302	0.0124096	GO:0009888
biological_process	positive regulation of cellular response to oxidative stress	1	4.10914e-05	GO:1900409
biological_process	developmental growth	186	0.007643	GO:0048589
biological_process	positive regulation of cell adhesion	2	8.21828e-05	GO:0045785
biological_process	carbohydrate transport	112	0.00460224	GO:0008643
biological_process	ventral spinal cord development	1	4.10914e-05	GO:0021517
biological_process	regulation of leukocyte activation	4	0.000164366	GO:0002694
biological_process	ovulation cycle process	2	8.21828e-05	GO:0022602
biological_process	negative regulation of transporter activity	10	0.000410914	GO:0032410
