# Supplementary material for: De novo transcriptomic analysis of leaf and fruit tissue of Cornus officinalis using Illumina platform
Source: PLoS One. 2018 Feb 16;13(2):e0192610. doi: 10.1371/journal.pone.0192610 (PMC5815590; doi:10.1371/journal.pone.0192610)
Supplement: S5 Table — (XLS) [file pone.0192610.s005.xls]

## Sheet: Table S5.sumary
	Table S5. Summary of KOG functional classification for the C. officinalis unigenes
	Type	Functional categories	Number	Percent (%)
	information storage and processing	[A] RNA processing and modification	539	0.0499
	information storage and processing	[B] Chromatin structure and dynamics	147	0.0136
	information storage and processing	[J] Translation, ribosomal structure and biogenesis	715	0.0662
	information storage and processing	[K] Transcription	731	0.0676
	information storage and processing	[L] Replication, recombination and repair	263	0.0243
	cellular processes and signaling	[D] Cell cycle control, cell division, chromosome partitioning	182	0.0168
	cellular processes and signaling	[M] Cell wall/membrane/envelope biogenesis	101	0.0093
	cellular processes and signaling	[N] Cell motility	1	9e-05
	cellular processes and signaling	[O] Posttranslational modification, protein turnover, chaperones	1225	0.1133
	cellular processes and signaling	[T] Signal transduction mechanisms	1291	0.1194
	cellular processes and signaling	[U] Intracellular trafficking, secretion, and vesicular transport	560	0.0518
	cellular processes and signaling	[V] Defense mechanisms	82	0.0076
	cellular processes and signaling	[W] Extracellular structures	45	0.0042
	cellular processes and signaling	[Y] Nuclear structure	35	0.0032
	cellular processes and signaling	[Z] Cytoskeleton	192	0.0178
	metabolism	[C] Energy production and conversion	480	0.0444
	metabolism	[E] Amino acid transport and metabolism	346	0.032
	metabolism	[F] Nucleotide transport and metabolism	128	0.0118
	metabolism	[G] Carbohydrate transport and metabolism	590	0.0546
	metabolism	[H] Coenzyme transport and metabolism	112	0.0104
	metabolism	[I] Lipid transport and metabolism	331	0.0306
	metabolism	[P] Inorganic ion transport and metabolism	326	0.0302
	metabolism	[Q] Secondary metabolites biosynthesis, transport and catabolism	394	0.0365
	poorly characterized	[R] General function prediction only	1366	0.1264
	poorly characterized	[S] Function unknown	626	0.058
		Total	10808	0.99999
