# Supplementary material for: De novo transcriptomic analysis of leaf and fruit tissue of Cornus officinalis using Illumina platform
Source: PLoS One. 2018 Feb 16;13(2):e0192610. doi: 10.1371/journal.pone.0192610 (PMC5815590; doi:10.1371/journal.pone.0192610)
Supplement: S6 Table — (XLS) [file pone.0192610.s006.xls]

## Sheet: S6 Table  unigene.pathway_table
S6 Table . Summary of KEGG pathways involved in the C. officinalis transcriptome.
Numerical oeder	PathWay	Pathway_definition	number_of_seqs	pathway_imagename
1	path:ko04977	Vitamin digestion and absorption	3	ko04977.png
2	path:ko04664	Fc epsilon RI signaling pathway	28	ko04664.png
3	path:ko00563	Glycosylphosphatidylinositol(GPI)-anchor biosynthesis	34	ko00563.png
4	path:ko00830	Retinol metabolism	47	ko00830.png
5	path:ko05222	Small cell lung cancer	39	ko05222.png
6	path:ko04660	T cell receptor signaling pathway	39	ko04660.png
7	path:ko00650	Butanoate metabolism	114	ko00650.png
8	path:ko04911	Insulin secretion	5	ko04911.png
9	path:ko05030	Cocaine addiction	3	ko05030.png
10	path:ko00945	Stilbenoid, diarylheptanoid and gingerol biosynthesis	38	ko00945.png
11	path:ko03430	Mismatch repair	136	ko03430.png
12	path:ko04745	Phototransduction - fly	22	ko04745.png
13	path:ko00760	Nicotinate and nicotinamide metabolism	52	ko00760.png
14	path:ko00514	Other types of O-glycan biosynthesis	9	ko00514.png
15	path:ko04261	Adrenergic signaling in cardiomyocytes	70	ko04261.png
16	path:ko05203	Viral carcinogenesis	227	ko05203.png
17	path:ko04974	Protein digestion and absorption	44	ko04974.png
18	path:ko05131	Shigellosis	55	ko05131.png
19	path:ko04145	Phagosome	183	ko04145.png
20	path:ko03060	Protein export	139	ko03060.png
21	path:ko01054	Nonribosomal peptide structures	2	ko01054.png
22	path:ko00072	Synthesis and degradation of ketone bodies	31	ko00072.png
23	path:ko04666	Fc gamma R-mediated phagocytosis	100	ko04666.png
24	path:ko03440	Homologous recombination	154	ko03440.png
25	path:ko05145	Toxoplasmosis	175	ko05145.png
26	path:ko04112	Cell cycle - Caulobacter	90	ko04112.png
27	path:ko00930	Caprolactam degradation	25	ko00930.png
28	path:ko00473	D-Alanine metabolism	6	ko00473.png
29	path:ko00430	Taurine and hypotaurine metabolism	35	ko00430.png
30	path:ko01200	Carbon metabolism	870	ko01200.png
31	path:ko04932	Non-alcoholic fatty liver disease (NAFLD)	170	ko04932.png
32	path:ko04750	Inflammatory mediator regulation of TRP channels	24	ko04750.png
33	path:ko00513	Various types of N-glycan biosynthesis	39	ko00513.png
34	path:ko00130	Ubiquinone and other terpenoid-quinone biosynthesis	74	ko00130.png
35	path:ko04966	Collecting duct acid secretion	44	ko04966.png
36	path:ko03410	Base excision repair	105	ko03410.png
37	path:ko04740	Olfactory transduction	19	ko04740.png
38	path:ko05160	Hepatitis C	50	ko05160.png
39	path:ko05020	Prion diseases	38	ko05020.png
40	path:ko04391	Hippo signaling pathway - fly	71	ko04391.png
41	path:ko00240	Pyrimidine metabolism	316	ko00240.png
42	path:ko00900	Terpenoid backbone biosynthesis	102	ko00900.png
43	path:ko05223	Non-small cell lung cancer	22	ko05223.png
44	path:ko04962	Vasopressin-regulated water reabsorption	57	ko04962.png
45	path:ko04340	Hedgehog signaling pathway	18	ko04340.png
46	path:ko04130	SNARE interactions in vesicular transport	68	ko04130.png
47	path:ko00624	Polycyclic aromatic hydrocarbon degradation	11	ko00624.png
48	path:ko05218	Melanoma	21	ko05218.png
49	path:ko00909	Sesquiterpenoid and triterpenoid biosynthesis	37	ko00909.png
50	path:ko00051	Fructose and mannose metabolism	161	ko00051.png
51	path:ko04621	NOD-like receptor signaling pathway	35	ko04621.png
52	path:ko05152	Tuberculosis	242	ko05152.png
53	path:ko05012	Parkinson's disease	206	ko05012.png
54	path:ko04921	Oxytocin signaling pathway	112	ko04921.png
55	path:ko04011	MAPK signaling pathway - yeast	102	ko04011.png
56	path:ko03050	Proteasome	87	ko03050.png
57	path:ko04120	Ubiquitin mediated proteolysis	169	ko04120.png
58	path:ko00472	D-Arginine and D-ornithine metabolism	1	ko00472.png
59	path:ko05144	Malaria	1	ko05144.png
60	path:ko04920	Adipocytokine signaling pathway	79	ko04920.png
61	path:ko00520	Amino sugar and nucleotide sugar metabolism	291	ko00520.png
62	path:ko05215	Prostate cancer	71	ko05215.png
63	path:ko00040	Pentose and glucuronate interconversions	154	ko00040.png
64	path:ko00450	Selenocompound metabolism	71	ko00450.png
65	path:ko00620	Pyruvate metabolism	326	ko00620.png
66	path:ko02060	Phosphotransferase system (PTS)	31	ko02060.png
67	path:ko00310	Lysine degradation	129	ko00310.png
68	path:ko04973	Carbohydrate digestion and absorption	18	ko04973.png
69	path:ko05031	Amphetamine addiction	42	ko05031.png
70	path:ko04022	cGMP-PKG signaling pathway	86	ko04022.png
71	path:ko04212	Longevity regulating pathway - worm	144	ko04212.png
72	path:ko05323	Rheumatoid arthritis	53	ko05323.png
73	path:ko04270	Vascular smooth muscle contraction	40	ko04270.png
74	path:ko00362	Benzoate degradation	62	ko00362.png
75	path:ko00010	Glycolysis / Gluconeogenesis	406	ko00010.png
76	path:ko04612	Antigen processing and presentation	118	ko04612.png
77	path:ko00640	Propanoate metabolism	146	ko00640.png
78	path:ko03013	RNA transport	340	ko03013.png
79	path:ko03070	Bacterial secretion system	135	ko03070.png
80	path:ko03030	DNA replication	163	ko03030.png
81	path:ko01503	Cationic antimicrobial peptide (CAMP) resistance	59	ko01503.png
82	path:ko00261	Monobactam biosynthesis	23	ko00261.png
83	path:ko00633	Nitrotoluene degradation	4	ko00633.png
84	path:ko05169	Epstein-Barr virus infection	287	ko05169.png
85	path:ko04940	Type I diabetes mellitus	27	ko04940.png
86	path:ko04380	Osteoclast differentiation	41	ko04380.png
87	path:ko01120	Microbial metabolism in diverse environments	1245	ko01120.png
88	path:ko04918	Thyroid hormone synthesis	47	ko04918.png
89	path:ko00904	Diterpenoid biosynthesis	34	ko00904.png
90	path:ko00966	Glucosinolate biosynthesis	2	ko00966.png
91	path:ko00591	Linoleic acid metabolism	25	ko00591.png
92	path:ko04725	Cholinergic synapse	14	ko04725.png
93	path:ko04210	Apoptosis	97	ko04210.png
94	path:ko00790	Folate biosynthesis	45	ko00790.png
95	path:ko05220	Chronic myeloid leukemia	21	ko05220.png
96	path:ko01110	Biosynthesis of secondary metabolites	2281	ko01110.png
97	path:ko04070	Phosphatidylinositol signaling system	95	ko04070.png
98	path:ko04728	Dopaminergic synapse	69	ko04728.png
99	path:ko00052	Galactose metabolism	124	ko00052.png
100	path:ko04620	Toll-like receptor signaling pathway	106	ko04620.png
101	path:ko04012	ErbB signaling pathway	28	ko04012.png
102	path:ko00660	C5-Branched dibasic acid metabolism	33	ko00660.png
103	path:ko00523	Polyketide sugar unit biosynthesis	3	ko00523.png
104	path:ko04711	Circadian rhythm - fly	15	ko04711.png
105	path:ko04113	Meiosis - yeast	102	ko04113.png
106	path:ko00970	Aminoacyl-tRNA biosynthesis	175	ko00970.png
107	path:ko00643	Styrene degradation	14	ko00643.png
108	path:ko00983	Drug metabolism - other enzymes	42	ko00983.png
109	path:ko04111	Cell cycle - yeast	141	ko04111.png
110	path:ko00380	Tryptophan metabolism	146	ko00380.png
111	path:ko04370	VEGF signaling pathway	40	ko04370.png
112	path:ko00260	Glycine, serine and threonine metabolism	191	ko00260.png
113	path:ko00300	Lysine biosynthesis	32	ko00300.png
114	path:ko00332	Carbapenem biosynthesis	5	ko00332.png
115	path:ko00053	Ascorbate and aldarate metabolism	108	ko00053.png
116	path:ko03020	RNA polymerase	85	ko03020.png
117	path:ko00531	Glycosaminoglycan degradation	28	ko00531.png
118	path:ko01100	Metabolic pathways	4451	ko01100.png
119	path:ko01210	2-Oxocarboxylic acid metabolism	145	ko01210.png
120	path:ko05132	Salmonella infection	66	ko05132.png
121	path:ko00942	Anthocyanin biosynthesis	10	ko00942.png
122	path:ko05214	Glioma	42	ko05214.png
123	path:ko04720	Long-term potentiation	54	ko04720.png
124	path:ko05150	Staphylococcus aureus infection	3	ko05150.png
125	path:ko04976	Bile secretion	69	ko04976.png
126	path:ko05322	Systemic lupus erythematosus	61	ko05322.png
127	path:ko04020	Calcium signaling pathway	89	ko04020.png
128	path:ko01502	Vancomycin resistance	12	ko01502.png
129	path:ko04914	Progesterone-mediated oocyte maturation	77	ko04914.png
130	path:ko00562	Inositol phosphate metabolism	110	ko00562.png
131	path:ko04622	RIG-I-like receptor signaling pathway	20	ko04622.png
132	path:ko00071	Fatty acid degradation	207	ko00071.png
133	path:ko00903	Limonene and pinene degradation	68	ko00903.png
134	path:ko00710	Carbon fixation in photosynthetic organisms	245	ko00710.png
135	path:ko00600	Sphingolipid metabolism	44	ko00600.png
136	path:ko02020	Two-component system	345	ko02020.png
137	path:ko04931	Insulin resistance	116	ko04931.png
138	path:ko04919	Thyroid hormone signaling pathway	77	ko04919.png
139	path:ko01501	beta-Lactam resistance	64	ko01501.png
140	path:ko05168	Herpes simplex infection	146	ko05168.png
141	path:ko04922	Glucagon signaling pathway	157	ko04922.png
142	path:ko00670	One carbon pool by folate	72	ko00670.png
143	path:ko04970	Salivary secretion	21	ko04970.png
144	path:ko04211	Longevity regulating pathway - mammal	112	ko04211.png
145	path:ko05110	Vibrio cholerae infection	94	ko05110.png
146	path:ko04540	Gap junction	58	ko04540.png
147	path:ko02030	Bacterial chemotaxis	81	ko02030.png
148	path:ko04910	Insulin signaling pathway	202	ko04910.png
149	path:ko04742	Taste transduction	1	ko04742.png
150	path:ko01051	Biosynthesis of ansamycins	22	ko01051.png
151	path:ko00590	Arachidonic acid metabolism	28	ko00590.png
152	path:ko00603	Glycosphingolipid biosynthesis - globo series	13	ko00603.png
153	path:ko04110	Cell cycle	201	ko04110.png
154	path:ko00623	Toluene degradation	12	ko00623.png
155	path:ko04068	FoxO signaling pathway	162	ko04068.png
156	path:ko03022	Basal transcription factors	53	ko03022.png
157	path:ko00965	Betalain biosynthesis	2	ko00965.png
158	path:ko05217	Basal cell carcinoma	8	ko05217.png
159	path:ko00220	Arginine biosynthesis	111	ko00220.png
160	path:ko04142	Lysosome	130	ko04142.png
161	path:ko00550	Peptidoglycan biosynthesis	54	ko00550.png
162	path:ko05130	Pathogenic Escherichia coli infection	80	ko05130.png
163	path:ko00950	Isoquinoline alkaloid biosynthesis	50	ko00950.png
164	path:ko03010	Ribosome	685	ko03010.png
165	path:ko00510	N-Glycan biosynthesis	55	ko00510.png
166	path:ko00791	Atrazine degradation	8	ko00791.png
167	path:ko00750	Vitamin B6 metabolism	22	ko00750.png
168	path:ko05034	Alcoholism	96	ko05034.png
169	path:ko04013	MAPK signaling pathway - fly	13	ko04013.png
170	path:ko04310	Wnt signaling pathway	92	ko04310.png
171	path:ko00626	Naphthalene degradation	43	ko00626.png
172	path:ko00540	Lipopolysaccharide biosynthesis	21	ko00540.png
173	path:ko05142	Chagas disease (American trypanosomiasis)	122	ko05142.png
174	path:ko04930	Type II diabetes mellitus	49	ko04930.png
175	path:ko00340	Histidine metabolism	87	ko00340.png
176	path:ko00860	Porphyrin and chlorophyll metabolism	140	ko00860.png
177	path:ko04512	ECM-receptor interaction	18	ko04512.png
178	path:ko03018	RNA degradation	273	ko03018.png
179	path:ko04072	Phospholipase D signaling pathway	86	ko04072.png
180	path:ko04611	Platelet activation	41	ko04611.png
181	path:ko04721	Synaptic vesicle cycle	97	ko04721.png
182	path:ko05206	MicroRNAs in cancer	172	ko05206.png
183	path:ko04150	mTOR signaling pathway	92	ko04150.png
184	path:ko05310	Asthma	1	ko05310.png
185	path:ko04964	Proximal tubule bicarbonate reclamation	9	ko04964.png
186	path:ko04520	Adherens junction	41	ko04520.png
187	path:ko05213	Endometrial cancer	27	ko05213.png
188	path:ko04670	Leukocyte transendothelial migration	23	ko04670.png
189	path:ko01212	Fatty acid metabolism	215	ko01212.png
190	path:ko03008	Ribosome biogenesis in eukaryotes	147	ko03008.png
191	path:ko00680	Methane metabolism	200	ko00680.png
192	path:ko00642	Ethylbenzene degradation	3	ko00642.png
193	path:ko00561	Glycerolipid metabolism	138	ko00561.png
194	path:ko04810	Regulation of actin cytoskeleton	117	ko04810.png
195	path:ko00982	Drug metabolism - cytochrome P450	110	ko00982.png
196	path:ko04064	NF-kappa B signaling pathway	104	ko04064.png
197	path:ko04726	Serotonergic synapse	16	ko04726.png
198	path:ko00410	beta-Alanine metabolism	137	ko00410.png
199	path:ko00250	Alanine, aspartate and glutamate metabolism	182	ko00250.png
200	path:ko01040	Biosynthesis of unsaturated fatty acids	65	ko01040.png
201	path:ko04925	Aldosterone synthesis and secretion	18	ko04925.png
202	path:ko02040	Flagellar assembly	79	ko02040.png
203	path:ko04712	Circadian rhythm - plant	54	ko04712.png
204	path:ko04662	B cell receptor signaling pathway	43	ko04662.png
205	path:ko05014	Amyotrophic lateral sclerosis (ALS)	68	ko05014.png
206	path:ko04062	Chemokine signaling pathway	34	ko04062.png
207	path:ko00440	Phosphonate and phosphinate metabolism	14	ko00440.png
208	path:ko04626	Plant-pathogen interaction	369	ko04626.png
209	path:ko03450	Non-homologous end-joining	12	ko03450.png
210	path:ko00622	Xylene degradation	4	ko00622.png
211	path:ko04972	Pancreatic secretion	49	ko04972.png
212	path:ko00780	Biotin metabolism	49	ko00780.png
213	path:ko05210	Colorectal cancer	51	ko05210.png
214	path:ko05410	Hypertrophic cardiomyopathy (HCM)	48	ko05410.png
215	path:ko04668	TNF signaling pathway	16	ko04668.png
216	path:ko05010	Alzheimer's disease	233	ko05010.png
217	path:ko05216	Thyroid cancer	14	ko05216.png
218	path:ko05162	Measles	173	ko05162.png
219	path:ko04723	Retrograde endocannabinoid signaling	17	ko04723.png
220	path:ko04917	Prolactin signaling pathway	19	ko04917.png
221	path:ko04014	Ras signaling pathway	81	ko04014.png
222	path:ko00253	Tetracycline biosynthesis	17	ko00253.png
223	path:ko00471	D-Glutamine and D-glutamate metabolism	11	ko00471.png
224	path:ko04144	Endocytosis	295	ko04144.png
225	path:ko04260	Cardiac muscle contraction	51	ko04260.png
226	path:ko00740	Riboflavin metabolism	23	ko00740.png
227	path:ko00401	Novobiocin biosynthesis	17	ko00401.png
228	path:ko00311	Penicillin and cephalosporin biosynthesis	1	ko00311.png
229	path:ko04623	Cytosolic DNA-sensing pathway	32	ko04623.png
230	path:ko00532	Glycosaminoglycan biosynthesis - chondroitin sulfate / dermatan sulfate	2	ko00532.png
231	path:ko04024	cAMP signaling pathway	77	ko04024.png
232	path:ko00908	Zeatin biosynthesis	23	ko00908.png
233	path:ko05120	Epithelial cell signaling in Helicobacter pylori infection	70	ko05120.png
234	path:ko00604	Glycosphingolipid biosynthesis - ganglio series	9	ko00604.png
235	path:ko01130	Biosynthesis of antibiotics	1330	ko01130.png
236	path:ko04360	Axon guidance	55	ko04360.png
237	path:ko04530	Tight junction	47	ko04530.png
238	path:ko00730	Thiamine metabolism	38	ko00730.png
239	path:ko04320	Dorso-ventral axis formation	22	ko04320.png
240	path:ko04630	Jak-STAT signaling pathway	11	ko04630.png
241	path:ko00254	Aflatoxin biosynthesis	1	ko00254.png
242	path:ko00940	Phenylpropanoid biosynthesis	227	ko00940.png
243	path:ko04915	Estrogen signaling pathway	96	ko04915.png
244	path:ko00627	Aminobenzoate degradation	33	ko00627.png
245	path:ko00364	Fluorobenzoate degradation	12	ko00364.png
246	path:ko00910	Nitrogen metabolism	122	ko00910.png
247	path:ko00902	Monoterpenoid biosynthesis	8	ko00902.png
248	path:ko04610	Complement and coagulation cascades	2	ko04610.png
249	path:ko00062	Fatty acid elongation	43	ko00062.png
250	path:ko00195	Photosynthesis	143	ko00195.png
251	path:ko05414	Dilated cardiomyopathy	13	ko05414.png
252	path:ko04722	Neurotrophin signaling pathway	174	ko04722.png
253	path:ko00960	Tropane, piperidine and pyridine alkaloid biosynthesis	52	ko00960.png
254	path:ko05230	Central carbon metabolism in cancer	106	ko05230.png
255	path:ko05133	Pertussis	147	ko05133.png
256	path:ko05033	Nicotine addiction	8	ko05033.png
257	path:ko00511	Other glycan degradation	34	ko00511.png
258	path:ko04614	Renin-angiotensin system	13	ko04614.png
259	path:ko04141	Protein processing in endoplasmic reticulum	382	ko04141.png
260	path:ko03015	mRNA surveillance pathway	210	ko03015.png
261	path:ko00524	Butirosin and neomycin biosynthesis	14	ko00524.png
262	path:ko00906	Carotenoid biosynthesis	49	ko00906.png
263	path:ko05340	Primary immunodeficiency	5	ko05340.png
264	path:ko00480	Glutathione metabolism	192	ko00480.png
265	path:ko04730	Long-term depression	26	ko04730.png
266	path:ko04710	Circadian rhythm	63	ko04710.png
267	path:ko00030	Pentose phosphate pathway	173	ko00030.png
268	path:ko00361	Chlorocyclohexane and chlorobenzene degradation	14	ko00361.png
269	path:ko04114	Oocyte meiosis	158	ko04114.png
270	path:ko05164	Influenza A	177	ko05164.png
271	path:ko04139	Regulation of mitophagy - yeast	63	ko04139.png
272	path:ko05166	HTLV-I infection	187	ko05166.png
273	path:ko05100	Bacterial invasion of epithelial cells	49	ko05100.png
274	path:ko04390	Hippo signaling pathway	75	ko04390.png
275	path:ko04350	TGF-beta signaling pathway	52	ko04350.png
276	path:ko05416	Viral myocarditis	44	ko05416.png
277	path:ko05146	Amoebiasis	45	ko05146.png
278	path:ko04960	Aldosterone-regulated sodium reabsorption	13	ko04960.png
279	path:ko00281	Geraniol degradation	35	ko00281.png
280	path:ko05205	Proteoglycans in cancer	82	ko05205.png
281	path:ko00140	Steroid hormone biosynthesis	5	ko00140.png
282	path:ko04330	Notch signaling pathway	19	ko04330.png
283	path:ko04510	Focal adhesion	74	ko04510.png
284	path:ko00943	Isoflavonoid biosynthesis	4	ko00943.png
285	path:ko05161	Hepatitis B	62	ko05161.png
286	path:ko00770	Pantothenate and CoA biosynthesis	69	ko00770.png
287	path:ko05204	Chemical carcinogenesis	82	ko05204.png
288	path:ko00565	Ether lipid metabolism	48	ko00565.png
289	path:ko04213	Longevity regulating pathway - multiple species	179	ko04213.png
290	path:ko04727	GABAergic synapse	63	ko04727.png
291	path:ko04724	Glutamatergic synapse	78	ko04724.png
292	path:ko05221	Acute myeloid leukemia	22	ko05221.png
293	path:ko05200	Pathways in cancer	136	ko05200.png
294	path:ko04075	Plant hormone signal transduction	296	ko04075.png
295	path:ko04912	GnRH signaling pathway	49	ko04912.png
296	path:ko00785	Lipoic acid metabolism	9	ko00785.png
297	path:ko00400	Phenylalanine, tyrosine and tryptophan biosynthesis	116	ko00400.png
298	path:ko00460	Cyanoamino acid metabolism	107	ko00460.png
299	path:ko04146	Peroxisome	189	ko04146.png
300	path:ko04713	Circadian entrainment	29	ko04713.png
301	path:ko00280	Valine, leucine and isoleucine degradation	199	ko00280.png
302	path:ko00625	Chloroalkane and chloroalkene degradation	94	ko00625.png
303	path:ko00290	Valine, leucine and isoleucine biosynthesis	55	ko00290.png
304	path:ko05202	Transcriptional misregulation in cancer	61	ko05202.png
305	path:ko04071	Sphingolipid signaling pathway	106	ko04071.png
306	path:ko00534	Glycosaminoglycan biosynthesis - heparan sulfate / heparin	4	ko00534.png
307	path:ko03420	Nucleotide excision repair	150	ko03420.png
308	path:ko00564	Glycerophospholipid metabolism	159	ko00564.png
309	path:ko03040	Spliceosome	316	ko03040.png
310	path:ko05111	Vibrio cholerae pathogenic cycle	13	ko05111.png
311	path:ko00073	Cutin, suberine and wax biosynthesis	31	ko00073.png
312	path:ko00500	Starch and sucrose metabolism	396	ko00500.png
313	path:ko04152	AMPK signaling pathway	181	ko04152.png
314	path:ko00944	Flavone and flavonol biosynthesis	6	ko00944.png
315	path:ko04015	Rap1 signaling pathway	58	ko04015.png
316	path:ko05219	Bladder cancer	20	ko05219.png
317	path:ko00941	Flavonoid biosynthesis	50	ko00941.png
318	path:ko00190	Oxidative phosphorylation	420	ko00190.png
319	path:ko05211	Renal cell carcinoma	42	ko05211.png
320	path:ko04140	Regulation of autophagy	63	ko04140.png
321	path:ko04971	Gastric acid secretion	19	ko04971.png
322	path:ko00061	Fatty acid biosynthesis	103	ko00061.png
323	path:ko04975	Fat digestion and absorption	10	ko04975.png
324	path:ko04115	p53 signaling pathway	83	ko04115.png
325	path:ko00330	Arginine and proline metabolism	174	ko00330.png
326	path:ko00905	Brassinosteroid biosynthesis	27	ko00905.png
327	path:ko04010	MAPK signaling pathway	87	ko04010.png
328	path:ko05231	Choline metabolism in cancer	91	ko05231.png
329	path:ko00270	Cysteine and methionine metabolism	268	ko00270.png
330	path:ko04924	Renin secretion	35	ko04924.png
331	path:ko04650	Natural killer cell mediated cytotoxicity	39	ko04650.png
332	path:ko00100	Steroid biosynthesis	52	ko00100.png
333	path:ko00020	Citrate cycle (TCA cycle)	204	ko00020.png
334	path:ko00901	Indole alkaloid biosynthesis	1	ko00901.png
335	path:ko03460	Fanconi anemia pathway	100	ko03460.png
336	path:ko00196	Photosynthesis - antenna proteins	43	ko00196.png
337	path:ko05134	Legionellosis	176	ko05134.png
338	path:ko01220	Degradation of aromatic compounds	77	ko01220.png
339	path:ko00621	Dioxin degradation	8	ko00621.png
340	path:ko05032	Morphine addiction	9	ko05032.png
341	path:ko04933	AGE-RAGE signaling pathway in diabetic complications	55	ko04933.png
342	path:ko04151	PI3K-Akt signaling pathway	226	ko04151.png
343	path:ko00350	Tyrosine metabolism	116	ko00350.png
344	path:ko04080	Neuroactive ligand-receptor interaction	1	ko04080.png
345	path:ko00630	Glyoxylate and dicarboxylate metabolism	297	ko00630.png
346	path:ko00232	Caffeine metabolism	2	ko00232.png
347	path:ko05016	Huntington's disease	255	ko05016.png
348	path:ko04744	Phototransduction	17	ko04744.png
349	path:ko02010	ABC transporters	382	ko02010.png
350	path:ko03320	PPAR signaling pathway	103	ko03320.png
351	path:ko00720	Carbon fixation pathways in prokaryotes	156	ko00720.png
352	path:ko04550	Signaling pathways regulating pluripotency of stem cells	20	ko04550.png
353	path:ko00920	Sulfur metabolism	99	ko00920.png
354	path:ko00360	Phenylalanine metabolism	117	ko00360.png
355	path:ko04978	Mineral absorption	32	ko04978.png
356	path:ko00363	Bisphenol degradation	5	ko00363.png
357	path:ko01230	Biosynthesis of amino acids	673	ko01230.png
358	path:ko04961	Endocrine and other factor-regulated calcium reabsorption	44	ko04961.png
359	path:ko04066	HIF-1 signaling pathway	111	ko04066.png
360	path:ko00120	Primary bile acid biosynthesis	5	ko00120.png
361	path:ko05412	Arrhythmogenic right ventricular cardiomyopathy (ARVC)	11	ko05412.png
362	path:ko04916	Melanogenesis	38	ko04916.png
363	path:ko04122	Sulfur relay system	20	ko04122.png
364	path:ko00230	Purine metabolism	442	ko00230.png
365	path:ko00980	Metabolism of xenobiotics by cytochrome P450	108	ko00980.png
366	path:ko00592	alpha-Linolenic acid metabolism	61	ko00592.png
367	path:ko01053	Biosynthesis of siderophore group nonribosomal peptides	4	ko01053.png
368	path:ko05140	Leishmaniasis	93	ko05140.png
369	path:ko05212	Pancreatic cancer	31	ko05212.png
370	path:ko05143	African trypanosomiasis	8	ko05143.png
371	path:ko00521	Streptomycin biosynthesis	38	ko00521.png
		The total number of unigene were assigned	18435
