# Supplementary material for: De novo transcriptomic analysis of leaf and fruit tissue of Cornus officinalis using Illumina platform
Source: PLoS One. 2018 Feb 16;13(2):e0192610. doi: 10.1371/journal.pone.0192610 (PMC5815590; doi:10.1371/journal.pone.0192610)
Supplement: S7 Table — (XLS) [file pone.0192610.s007.xls]

## Sheet: table S7- unigene_classificatio
S7 Table Five branches of KEGG pathways of the C. officinalis transcriptome
branches	Number(unigenepathway_tablexls(KO))
Metabolism(A)	5661(5661)
--Amino acid metabolism	1440(1440)
--Biosynthesis of other secondary metabolites	378(378)
--Carbohydrate metabolism	1824(1824)
--Chemical structure transformation maps	42(42)
--Energy metabolism	1294(1294)
--Global and overview maps	4750(4750)
--Glycan biosynthesis and metabolism	414(414)
--Lipid metabolism	829(829)
--Metabolism of cofactors and vitamins	597(597)
--Metabolism of other amino acids	483(483)
--Metabolism of terpenoids and polyketides	489(489)
--Nucleotide metabolism	507(507)
--Xenobiotics biodegradation and metabolism	305(305)
Genetic Information Processing(B)	3223(3223)
--Folding, sorting and degradation	937(937)
--Replication and repair	698(698)
--Transcription	138(138)
--Translation	1623(1623)
Environmental Information Processing(C)	2224(2224)
--Membrane transport	513(513)
--Signal transduction	1426(1426)
--Signaling molecules and interaction	315(315)
Cellular Processes(D)	1520(1520)
--Cell communication	191(191)
--Cell growth and death	579(579)
--Cell motility	213(213)
--Transport and catabolism	750(750)
Organismal Systems(E)	1797(1797)
--Circulatory system	129(129)
--Development	93(93)
--Digestive system	230(230)
--Endocrine system	593(593)
--Environmental adaptation	532(532)
--Excretory system	126(126)
--Immune system	475(475)
--Nervous system	270(270)
--Sensory system	182(182)
