# Supplementary material for: De novo transcriptomic analysis of leaf and fruit tissue of Cornus officinalis using Illumina platform
Source: PLoS One. 2018 Feb 16;13(2):e0192610. doi: 10.1371/journal.pone.0192610 (PMC5815590; doi:10.1371/journal.pone.0192610)
Supplement: S8 Table — (XLS) [file pone.0192610.s008.xls]

## Sheet: unigene.counts
S8 Table The number of reads supported unigenes of coYP and coGS
unigene	number of reads in coYP	number of reads in coGS
c98981_g1	1	6
c139526_g1	3	0
c100554_g1	122	241
c70915_g1	2373	958
c100690_g3	2273	0
c119209_g1	9	0
c149865_g1	0	3
c148275_g1	0	0
c99345_g1	1049	1239
c109437_g1	4	0
c124689_g1	0	3
c98895_g1	42	142
c71903_g1	0	3
c155007_g1	0	2
c104200_g4	1094	2229
c52690_g1	6	10
c103305_g1	431	881
c86985_g2	0	12
c69736_g1	3796	2754
c70709_g1	0	2
c73463_g1	0	0
c98565_g1	74	86
c97612_g1	110	110
c90842_g1	6	0
c89831_g2	37	11
c73865_g1	0	0
c92031_g1	4	0
c104333_g1	1864	1934
c95042_g2	877	1222
c75952_g2	414	559
c100387_g1	987	124
c62595_g1	45	0
c68338_g1	2	0
c16445_g1	313	314
c136688_g1	4	0
c93902_g1	9	2
c79592_g1	23	0
c43516_g1	12	0
c19827_g1	5	0
c78952_g2	20	141
c105062_g1	119	33
c70107_g2	0	0
c11388_g1	0	10
c104380_g6	9	61
c89891_g1	0	0
c55035_g1	1121	234385
c100674_g1	786	1003
c76798_g1	137	324
c52071_g2	3	6
c100379_g1	4142	1372
c140653_g1	2	3
c105266_g6	7	0
c66884_g2	0	0
c149133_g1	0	2
c3831_g1	7	30
c102573_g1	1421	1970
c12434_g1	3	0
c94600_g2	12	4
c54743_g1	3	0
c138258_g1	2	0
c98023_g1	0	5
c85225_g1	0	3
c128079_g1	0	0
c63018_g1	0	0
c100826_g1	28	200
c97524_g1	764	633
c141786_g1	66	44
c86566_g1	4	16
c75230_g1	511	3147
c79182_g2	0	0
c70888_g1	0	4
c85245_g3	17973	16108
c34852_g1	7	0
c146571_g1	0	3
c122483_g1	259	0
c112984_g1	0	2
c113888_g1	1636	2157
c101938_g3	219	28
c69690_g1	3556	449
c103939_g3	36	82
c87807_g1	6	2
c129033_g1	6	0
c75486_g1	0	43
c89362_g1	0	6
c99483_g1	47	50
c2861_g1	3	0
c102879_g1	176	160
c69382_g1	386	84
c34735_g1	0	0
c151686_g1	7	0
c91725_g2	0	0
c134706_g1	0	1
c104186_g5	626	347
c75369_g1	51	42
c93407_g1	0	20
c116727_g1	0	2
c73788_g2	69	407
c92991_g1	21	25
c104662_g1	786	37
c100664_g5	13	10
c81994_g1	0	6
c81289_g1	0	0
c113590_g1	5	0
c94794_g2	127	113
c90000_g1	31	0
c114060_g1	9	0
c131276_g1	6	0
c153014_g1	5	0
c111203_g1	4	7
c73633_g1	4	0
c90601_g1	12	9
c128566_g1	0	0
c78074_g1	0	2
c105091_g1	96	204
c101717_g1	31	74
c101464_g1	42	2
c84891_g1	14	5
c130776_g1	533	1026
c100537_g3	162	101
c100066_g4	3	5
c102557_g1	282	192
c103663_g7	659	692
c97306_g2	0	0
c96017_g1	663	1015
c92461_g1	0	0
c100882_g2	5	14
c92623_g1	0	0
c81744_g1	3	0
c128808_g1	2	0
c106677_g1	0	2
c91893_g1	0	0
c88632_g1	45	3
c103061_g2	5	23
c102644_g1	68	13
c97651_g1	128	0
c80035_g1	22	16
c147023_g1	3	0
c102791_g1	430	13
c141493_g1	0	2
c117275_g1	0	0
c67847_g1	0	17
c23276_g1	8	0
c142617_g1	0	4
c97222_g2	10	2
c150926_g1	6	0
c103412_g2	12	5
c78919_g1	0	0
c107725_g1	0	0
c144098_g1	0	1
c104252_g2	1598	3294
c83384_g1	0	4
c104520_g2	12	0
c21894_g1	20	0
c154372_g1	3	0
c89174_g1	6	0
c101774_g2	138	0
c66666_g1	7	0
c88352_g1	361	732
c95552_g1	15	5
c125867_g1	6	0
c108887_g1	3	0
c105215_g2	0	0
c110458_g1	0	0
c23450_g1	6	2
c56361_g1	5	0
c154844_g1	0	10
c131678_g1	0	1
c97059_g1	411	697
c130613_g1	12119	525
c90105_g1	342	3
c138801_g1	0	0
c146168_g1	0	3
c139095_g1	7	0
c122968_g1	0	3
c117788_g1	0	6
c104310_g5	185	106
c52350_g1	14	24
c101194_g1	49	75
c95528_g1	171	1
c85841_g1	2	0
c106386_g1	0	2
c119836_g1	3	0
c104299_g11	0	0
c152152_g1	0	2
c127975_g1	0	3
c6622_g1	0	0
c108591_g1	0	0
c91970_g1	0	3
c91662_g1	889	269
c90287_g1	529	1255
c12019_g1	0	5
c100198_g3	0	65
c132352_g1	0	0
c100337_g2	161	114
c69725_g1	7	11
c118552_g1	0	5
c100304_g1	329	159
c104527_g2	57	135
c106273_g1	700	1120
c89343_g1	30	12
c59156_g1	0	0
c14586_g1	4	3
c138597_g1	6	0
c99929_g1	192	385
c94929_g1	7	288
c92016_g1	2	0
c93431_g1	120	75
c143960_g1	0	0
c100303_g1	1856	1616
c87183_g2	5	3
c151662_g1	21	21
c132296_g1	6	5
c125084_g1	11	0
c143811_g1	0	2
c26737_g1	2	3
c102370_g2	10	36
c82548_g1	5	9
c65050_g1	60	3
c122076_g1	1	7
c100204_g2	0	0
c121165_g1	0	2
c88592_g1	66	137
c118561_g1	0	5
c103723_g1	0	0
c75255_g1	0	0
c135816_g1	0	0
c95559_g1	789	262
c52675_g1	9	14
c152530_g1	4	0
c104558_g6	0	0
c21217_g1	0	2
c66091_g1	308	105
c142093_g1	0	3
c109480_g1	3	0
c138907_g1	4	0
c104898_g7	990	493
c98948_g2	37	4
c104048_g1	0	7
c75649_g1	3500	870
c99079_g2	261	109
c119210_g1	0	0
c2159_g1	7	0
c98164_g1	27	96
c14357_g1	17	5
c102296_g2	227	353
c94986_g2	21	42
c91906_g1	23	0
c102018_g1	177	1
c92325_g3	2	2
c154096_g1	6	0
c140564_g1	1	8
c123393_g1	8	0
c111235_g1	0	3
c116524_g1	4	0
c104577_g1	0	32
c93341_g1	4	2
c101862_g4	278	385
c106650_g1	10	0
c152474_g1	0	2
c69439_g1	5	4
c104292_g4	8	7
c104397_g3	7	4
c145854_g1	0	2
c101178_g1	85	22
c93345_g2	25	3
c82939_g1	68	77
c135516_g1	2	0
c118824_g1	0	2
c103626_g2	1722	1155
c68971_g1	0	0
c95096_g1	26	7
c75044_g1	4	0
c119844_g1	0	2
c86435_g1	23	7
c1323_g1	0	9
c114941_g1	9	0
c97751_g2	716	548
c92843_g3	3	0
c97546_g1	946	297
c41081_g1	54	0
c20729_g1	374	211
c96937_g2	21	0
c23799_g1	14	4
c104053_g4	19	4
c141562_g1	2	5
c101586_g2	101	18
c139943_g1	5	0
c101486_g3	21	4
c99935_g2	2	0
c94381_g2	2	7
c127409_g1	0	2
c121139_g1	3	0
c68194_g1	1	2
c90938_g1	1388	2863
c122869_g1	2	0
c121966_g1	0	0
c100014_g1	35	22
c131887_g1	656	233
c89593_g2	52	2
c65682_g1	4	5
c102512_g1	1681	2868
c104502_g2	7	3
c94178_g1	275	553
c128981_g1	0	3
c97571_g4	40	15
c125347_g1	0	36
c127599_g1	0	0
c153653_g1	0	7
c117383_g1	11	0
c101930_g1	761	279
c120536_g1	0	0
c116815_g1	2	6
c78523_g1	4894	4418
c104695_g6	2	10
c102534_g1	3	53
c86736_g2	8	2
c19122_g1	1117	1720
c117919_g1	4	0
c95072_g1	1547	2958
c85307_g1	5	108
c97794_g3	33	16
c96187_g2	10	0
c109674_g1	0	2
c147291_g1	2	0
c130371_g1	0	0
c140577_g1	4	0
c102142_g4	39	43
c92801_g1	617	371
c66821_g1	0	3
c95390_g1	144	186
c108455_g1	3	0
c98971_g2	3	0
c34263_g1	15	12
c136066_g1	3	0
c102483_g1	1445	620
c90943_g1	17	15
c142481_g1	6	5
c88182_g1	0	3
c56409_g1	0	0
c97451_g1	192	303
c150850_g1	9	0
c142711_g1	31	0
c28312_g1	8	0
c105021_g2	5	0
c146441_g1	0	3
c87828_g1	46	0
c98416_g2	101	0
c87460_g3	3366	2429
c8883_g1	1200	1055
c83875_g1	183	104
c76828_g1	203	433
c85037_g1	0	40
c78421_g1	4	0
c81344_g1	346	584
c131796_g1	8	0
c91073_g2	0	0
c52127_g1	0	13
c104123_g1	902	1024
c112017_g1	0	2
c107192_g1	0	11
c121800_g1	0	0
c1369_g1	0	0
c79282_g1	26	16
c16115_g1	19	0
c132530_g1	5	0
c2832_g1	22	0
c95091_g1	161	665
c144743_g1	2	3
c101819_g1	519	772
c23711_g1	5	0
c132872_g1	4	0
c104633_g4	133	35
c32194_g1	2	3
c98651_g1	7	4
c132301_g1	0	4
c116665_g1	3	0
c98062_g4	6	0
c104844_g4	66	33
c93910_g1	109	23
c101639_g1	100	232
c68961_g2	0	0
c75298_g2	0	0
c115569_g1	58	113
c104613_g2	233	421
c139458_g1	0	2
c96272_g1	3	0
c103019_g5	103	1
c69356_g3	8	1
c94382_g1	12	4
c125951_g1	3	0
c87053_g1	10	0
c71117_g1	3698	14941
c141933_g1	0	3
c103297_g1	26	0
c53902_g1	915	6061
c114222_g1	0	2
c102281_g1	2451	4725
c65975_g1	1	56
c103719_g1	2148	41
c78730_g2	1360	735
c99872_g1	16	176
c69751_g1	0	12
c104687_g2	15	14
c101214_g2	812	15
c103155_g4	9	17
c68492_g1	3	0
c87947_g1	0	0
c141296_g1	1	3
c124063_g1	0	6
c46920_g1	0	6
c94076_g1	4	2
c103439_g3	128	3
c131206_g1	0	7
c106655_g1	0	1
c89658_g1	2	0
c57074_g1	13	0
c104076_g4	28	10
c101282_g3	27	0
c71056_g1	6	12
c95037_g1	15	8
c98731_g1	726	343
c76030_g1	1	13
c88229_g2	189	850
c99593_g2	33	19
c69909_g1	13	0
c84489_g1	0	22
c58103_g1	3639	166
c87503_g2	0	33
c112108_g1	10	0
c115367_g1	2	0
c104689_g8	68	27
c91048_g1	44	12
c149578_g1	10	0
c104420_g1	1285	1167
c100666_g4	13	89
c100981_g1	4642	2591
c104604_g1	177	112
c76992_g2	0	0
c144793_g1	9	0
c102972_g3	0	0
c97395_g1	1262	180
c132276_g1	5	6
c109763_g1	14	0
c144007_g1	7	2
c84443_g1	225	88
c151913_g1	0	2
c132425_g1	3	2
c105039_g3	1193	250
c118509_g1	0	5
c135337_g1	6	0
c147648_g1	6	0
c91511_g1	52	25
c104386_g3	1367	1330
c99790_g1	0	8
c76444_g1	6	0
c3359_g1	0	0
c95603_g1	50	0
c102409_g5	272	52
c137542_g1	3	0
c103869_g3	1828	2037
c104104_g1	413	815
c91730_g1	30	23
c103885_g1	545	340
c121891_g1	6	0
c100494_g1	46	11
c128410_g1	9	0
c95052_g3	2418	1038
c92838_g2	0	15
c113957_g1	6	12
c101227_g1	4	36
c66845_g2	7	4
c129721_g1	7	0
c120752_g1	6	0
c98677_g1	6	0
c54030_g1	3	0
c17489_g1	22	0
c151593_g1	0	0
c130627_g1	0	0
c102832_g1	10	0
c76821_g1	18	8
c75636_g1	0	0
c122083_g1	2799	190
c101834_g1	700	1242
c65653_g1	1251	1375
c100709_g1	31	99
c84950_g2	8	42
c70127_g1	128	5
c110565_g1	4	7
c105074_g3	2469	0
c146300_g1	6	0
c99103_g1	0	22
c103689_g1	574	263
c112719_g1	0	2
c98699_g2	115	206
c144040_g1	9	0
c136094_g1	4	0
c149009_g1	2	0
c96711_g1	10	0
c90782_g1	0	0
c102959_g5	37	7
c93894_g1	3	99
c79638_g1	16	15
c97670_g1	3812	3900
c102877_g5	614	1045
c47004_g1	1	0
c46610_g1	0	6
c82405_g1	12	3
c75115_g1	1357	338
c96353_g2	22	60
c104083_g1	1433	1275
c92199_g1	0	19
c64962_g1	7	0
c99937_g1	199	522
c99812_g1	20	0
c102184_g1	262	70
c88518_g1	6	35
c81547_g1	0	0
c78285_g1	0	0
c103559_g2	138	38
c85839_g1	5	1
c74018_g1	10	0
c93539_g1	2	0
c76432_g1	2511	5570
c99555_g3	93	134
c20357_g1	0	9
c100440_g1	214	24
c15132_g1	63	51
c35591_g2	7	3
c103654_g4	117	22
c101534_g1	0	110
c100396_g2	674	841
c124262_g1	4	0
c84868_g2	0	5
c92460_g1	849	2270
c119435_g1	0	3
c142391_g1	3	5
c124106_g1	0	4
c87684_g1	334	318
c39123_g1	5	0
c83067_g2	0	0
c107266_g1	0	2
c103743_g5	0	0
c105500_g1	0	3
c148112_g1	3	0
c70757_g1	4	11
c1305_g1	1055	69
c105034_g1	954	1186
c104907_g13	20	10
c122481_g1	1	0
c114320_g1	730	968
c106990_g1	287	322
c123787_g1	4	11
c90131_g1	3	36
c74911_g1	171	15
c126304_g1	0	0
c99859_g1	5	4
c105407_g1	3194	9006
c49690_g1	0	47
c105290_g3	4570	3013
c91967_g2	10	0
c90559_g2	334	730
c153189_g1	0	0
c26203_g1	6	8
c78487_g1	0	40
c98412_g2	12	18
c103591_g2	870	1329
c87528_g2	3113	3983
c69360_g1	64	42
c99757_g1	279	315
c87385_g1	21	11
c150295_g1	8	0
c131212_g1	0	4
c86529_g1	0	111
c66116_g1	5	0
c118164_g1	0	0
c99749_g2	402	229
c29178_g1	1	20
c139349_g1	4	0
c4554_g1	5	0
c120340_g1	5	0
c102329_g2	231	145
c57331_g1	1	0
c103239_g7	17	10
c71733_g2	0	7
c145825_g1	0	3
c104540_g9	0	29
c91242_g1	122	278
c99495_g1	294	286
c104910_g1	84	89
c75204_g1	947	83
c3136_g1	666	273
c142237_g1	4	0
c78098_g1	1941	2653
c152636_g1	5	3
c4726_g1	0	4
c147982_g1	3	1
c99820_g1	44	58
c107070_g1	0	0
c100035_g1	107	38
c100805_g3	2	0
c147742_g1	4	0
c96150_g2	0	0
c123656_g1	7	0
c1475_g1	70	15
c94493_g1	1178	2835
c99152_g2	19	2
c102079_g1	6399	15684
c90631_g2	1093	84
c93017_g1	0	0
c112051_g1	0	1
c105887_g1	10	0
c19840_g1	0	0
c144256_g1	5	0
c110357_g1	0	2
c141740_g1	0	8
c96903_g1	179	187
c149180_g1	2	0
c104109_g1	0	1093
c92502_g1	261	134
c141539_g1	2	0
c101312_g5	1632	9018
c77576_g2	63	46
c49554_g2	0	3
c90960_g1	0	32
c83222_g1	0	0
c113384_g1	6	0
c88858_g1	2	0
c103828_g1	43	0
c148489_g1	10	3
c147287_g1	76	215
c100551_g1	236	269
c34612_g1	487	800
c95885_g1	0	0
c19808_g1	0	2
c102663_g7	19	6
c86521_g1	230	55
c74010_g1	20	3
c33195_g1	4	0
c130110_g1	4	0
c112074_g1	0	7
c80559_g1	0	0
c82489_g1	0	0
c132041_g1	0	2
c126824_g1	0	3
c75871_g1	76	17
c90768_g2	2	95
c148727_g1	0	0
c80819_g1	0	0
c79922_g1	0	6
c150502_g1	0	2
c93576_g1	8662	9666
c77582_g1	13	1
c136206_g1	6	0
c99560_g1	135	75
c39249_g1	9	15
c95762_g1	14	0
c94202_g2	3	0
c44813_g1	31	93
c138712_g1	0	0
c102415_g1	623	564
c828_g1	0	10
c100749_g1	0	0
c84876_g1	199	231
c70229_g3	89	131
c102452_g1	105	34
c50088_g1	16	9
c128146_g1	1	6
c131134_g1	1	5
c86472_g1	0	0
c20820_g1	9	0
c134864_g1	0	5
c98096_g1	329	418
c64997_g1	8	0
c104639_g1	1666	1564
c70997_g1	34	202
c58734_g1	3	1
c120124_g1	0	0
c106891_g1	2	0
c2558_g1	0	0
c20160_g1	5	0
c36283_g1	2	5
c95631_g3	0	1
c94647_g1	27	185
c21708_g1	0	15
c147371_g1	4	0
c59006_g1	129	39
c76575_g1	13	0
c123270_g1	2	0
c112038_g1	0	3
c69682_g1	6559	4487
c90495_g1	51	158
c16982_g1	0	0
c112894_g1	0	0
c2849_g1	4637	6592
c130677_g1	0	2
c36057_g1	2	0
c108295_g1	0	5
c104861_g2	1226	280
c19156_g1	447	338
c100653_g3	79	32
c82860_g1	2808	380
c80114_g2	3	0
c151149_g1	10	0
c121679_g1	3	0
c115525_g1	0	5
c104795_g5	241	171
c104034_g9	34	10
c132719_g1	0	5
c103224_g3	373	582
c95788_g1	337	251
c88257_g1	44	36
c97051_g1	28	0
c121286_g1	0	3
c97294_g2	36	102
c36443_g1	12	3
c152523_g1	0	4
c102816_g1	354	513
c84445_g1	0	0
c103010_g1	1940	4557
c104462_g2	547	331
c146784_g1	2	0
c116930_g1	5	0
c93574_g1	22638	48234
c72663_g1	0	3
c75831_g1	2396	4159
c134015_g1	6	0
c88935_g2	2	3
c102872_g5	17	76
c76812_g2	6	0
c101962_g4	7	0
c92618_g1	260	576
c126408_g1	2	0
c127924_g1	0	2
c93391_g2	245	150
c94638_g1	33	16
c68590_g1	0	4
c138131_g1	0	0
c17468_g1	1619	1125
c96556_g1	0	0
c7665_g1	0	0
c10932_g1	0	55
c149360_g1	4	2
c100016_g5	66	169
c99418_g2	121	74
c148376_g1	18	6
c107874_g1	0	3
c152054_g1	0	2
c107506_g1	5	6
c100151_g1	67	95
c89073_g1	7	8
c147339_g1	5537	584
c100374_g1	49	60
c366_g1	25	1
c103709_g1	15	42
c96724_g1	9	13
c91538_g1	39	5
c113851_g1	2	0
c124805_g1	0	0
c70201_g1	54	2
c144484_g1	11	0
c100434_g1	54	87
c91098_g1	4	0
c14580_g1	7	0
c113137_g1	0	5
c66492_g1	3	0
c101323_g1	14	2
c22381_g1	5199	7652
c96530_g1	18	0
c96799_g2	46	0
c71370_g1	0	2
c98532_g2	1568	2016
c103331_g1	127	48
c124324_g1	0	6
c90743_g1	1511	1868
c2245_g1	21	19
c122991_g1	0	2
c81968_g2	8	6
c54277_g1	0	3
c103446_g2	105	191
c99296_g1	945	356
c133209_g1	11	0
c104977_g6	1426	1881
c93181_g1	15	2
c8472_g1	0	7
c109737_g1	0	3
c106102_g1	5	0
c106769_g1	2	0
c104627_g1	0	0
c86915_g2	205	1122
c84078_g2	0	0
c147071_g1	2413	3453
c85340_g1	17	0
c14809_g2	224	39
c145199_g1	3	0
c100496_g1	61	8
c96896_g2	1045	599
c125901_g1	0	1
c105282_g1	134	42
c97690_g2	173	24
c72158_g1	83	11
c19069_g1	12	7
c10831_g1	0	0
c93189_g1	0	0
c110287_g1	0	0
c100902_g1	74	168
c144561_g1	0	2
c69693_g1	133	317
c130114_g1	0	4
c122061_g1	1209	1971
c132422_g1	3	0
c101684_g3	12	36
c150538_g1	0	22
c101122_g3	0	0
c139241_g1	9	0
c91588_g1	62	0
c134660_g1	6	0
c84018_g1	0	5
c105201_g1	736	901
c76249_g2	10	0
c103568_g1	15	2
c97930_g1	0	0
c67456_g2	0	3
c110738_g1	7	0
c86294_g1	2	35
c128216_g1	0	0
c101255_g1	59	97
c97660_g4	61	94
c71200_g1	28	0
c145203_g1	8	0
c130475_g1	0	0
c104575_g4	20	63
c103251_g1	2837	3390
c100549_g2	0	4
c142364_g1	6	0
c155312_g1	0	3
c106633_g1	9	0
c70432_g1	5	10
c130518_g1	7	0
c95231_g2	10	26
c88602_g1	508	599
c147042_g1	5	0
c103867_g3	454	281
c83944_g1	1506	440
c72238_g1	0	0
c103701_g2	233	436
c99666_g1	0	1
c151193_g1	4	0
c144463_g1	8	0
c68931_g1	7	2
c2308_g1	6	0
c65386_g2	4	0
c132015_g1	8	0
c138333_g1	7	0
c87614_g1	10	3
c72573_g2	3	12
c126079_g1	5	0
c80994_g1	3285	7099
c69363_g1	153	39
c45383_g1	2	1
c142004_g1	5	14
c74506_g1	5	0
c56958_g1	0	1
c101988_g2	934	586
c83317_g1	2035	6751
c74851_g2	5	4
c98593_g1	7	0
c150616_g1	0	5
c144357_g1	45	1
c81552_g1	18	0
c151450_g1	11	0
c81553_g1	1590	1493
c103270_g1	94	12
c140369_g1	0	4
c124857_g1	4	0
c148881_g1	0	5
c111412_g1	5	0
c103539_g2	150	584
c81750_g1	12	16
c154201_g1	0	2
c96827_g5	10	4
c105583_g1	1004	775
c98246_g2	23	1
c147595_g1	3	0
c103634_g1	4	0
c95530_g1	17	0
c102913_g1	52	151
c79207_g1	4	4
c6552_g1	13	0
c95061_g2	22	94
c114056_g1	37	380
c95397_g1	20	0
c102393_g1	7	0
c36098_g1	25	6
c119368_g1	0	3
c104822_g2	21	40
c12879_g1	0	6
c83339_g3	0	0
c120522_g1	0	2
c147763_g1	3	7
c99312_g1	1310	351
c90166_g1	36	22
c101876_g1	89	38
c37611_g1	8	0
c124242_g1	6	0
c103452_g3	25	0
c82224_g1	0	2
c130895_g1	674	506
c101970_g1	116	3
c83966_g1	719	335
c105036_g7	6455	4150
c89224_g2	114	2
c101292_g1	32832	15762
c86776_g1	7	0
c71397_g3	4	0
c122324_g1	0	0
c104030_g2	8	2
c75520_g1	129	9326
c103121_g2	101	75
c30981_g1	0	2
c30410_g1	9	0
c154242_g1	6	0
c103517_g1	3482	3535
c104851_g5	4213	12416
c75269_g1	9	24
c2287_g1	0	4
c150462_g1	0	0
c147539_g1	578	614
c107767_g1	0	3
c138069_g1	0	6
c88897_g1	531	0
c116012_g1	0	3
c104132_g2	152	1
c100284_g3	0	0
c101049_g1	1390	2230
c151475_g1	3	0
c94690_g1	1554	1460
c140663_g1	1	0
c124237_g1	1	1
c91347_g1	266	182
c103037_g3	0	0
c94620_g1	534	321
c73765_g1	0	14
c105126_g1	3942	2070
c15510_g1	1	0
c98644_g1	8	0
c76517_g1	1	11
c28413_g1	0	0
c105322_g5	53	0
c98487_g1	515	1860
c124858_g1	7	0
c22490_g1	0	0
c100913_g2	33	30
c76169_g1	146	251
c24149_g1	0	0
c108018_g1	7	0
c98974_g1	0	9
c92052_g1	437	1945
c96234_g2	8	5
c66857_g2	10	0
c87609_g1	475	709
c77308_g1	40	7
c105372_g2	866	295
c75814_g1	166	208
c123215_g1	0	0
c96898_g1	64	0
c141664_g1	0	2
c153648_g1	0	4
c99408_g4	15	40
c93987_g1	1063	1591
c26902_g1	0	2
c88639_g1	606	458
c22649_g1	3	0
c24603_g1	4	0
c97504_g1	0	8
c95881_g2	850	1042
c52090_g1	4479	3522
c52210_g1	4	7
c134626_g1	9	0
c119639_g1	8	0
c96947_g1	29	85
c128466_g1	7	0
c103173_g3	11	0
c89392_g2	0	2
c102572_g2	0	119
c108113_g1	10	0
c114011_g1	0	2
c99087_g1	588	883
c108934_g1	3	0
c88049_g1	704	840
c54490_g1	342	363
c104813_g1	3942	2340
c70153_g1	57	3
c154069_g1	0	0
c22151_g1	335	690
c68512_g1	0	0
c38571_g1	1554	498
c107275_g1	0	0
c91320_g1	0	0
c92716_g1	26	0
c112711_g1	5	0
c136335_g1	1	18
c155139_g1	0	0
c122887_g1	351	708
c100089_g1	152	454
c94563_g1	95	8
c99695_g1	774	7436
c92662_g1	157	669
c60473_g1	30	0
c15558_g1	7	16
c126730_g1	11	15
c104991_g3	23	50
c15006_g1	0	0
c98815_g2	3	11
c126258_g1	4	0
c102048_g1	9	5
c95526_g1	7621	7276
c92932_g1	0	1
c139087_g1	202	17580
c81914_g1	248	521
c147081_g1	10	5
c39254_g1	0	0
c137576_g1	0	0
c70609_g1	24	7
c138943_g1	1090	1957
c102302_g1	103	154
c78578_g1	0	0
c84928_g1	0	0
c71326_g2	36	0
c102986_g5	172	6
c97085_g1	8	39
c70990_g1	2540	2764
c126853_g1	0	7
c2042_g1	0	4
c99773_g1	688	1829
c91060_g1	0	0
c93602_g1	1186	487
c121351_g1	0	0
c117589_g1	4	0
c101945_g4	6	14
c104984_g8	0	5
c104980_g2	701	628
c140394_g1	8	0
c48113_g1	7	0
c96777_g1	705	1754
c122558_g1	8	0
c75794_g1	0	0
c90684_g1	159	74
c98435_g2	23	1
c92283_g3	274	27
c143358_g1	0	0
c150596_g1	4	0
c131612_g1	6199	502
c906_g1	92	2
c108490_g1	1	0
c101412_g2	33	30
c100318_g1	437	986
c81816_g1	15	6
c79011_g1	0	4
c104553_g10	3758	2398
c111330_g1	3	0
c101664_g1	175	30
c87424_g1	0	0
c2044_g1	2	0
c143329_g1	3	0
c139098_g1	1471	1273
c1173_g1	0	9
c135101_g1	4	0
c92269_g1	206	542
c148768_g1	0	2
c78053_g1	21	51
c111528_g1	1	2
c149516_g1	1	4
c134134_g1	2	0
c103987_g2	59	30
c94527_g1	301	316
c97556_g1	380	398
c46802_g2	0	0
c75963_g1	4	0
c44548_g1	9	6
c117467_g1	3	0
c81206_g1	0	0
c98734_g1	7	0
c148618_g1	129	239
c101436_g6	12	5
c68022_g2	0	0
c103969_g1	6029	2930
c102836_g1	113	191
c91872_g2	392	544
c154662_g1	0	3
c103879_g8	391	427
c148023_g1	34	0
c72764_g1	4	4
c20925_g1	0	0
c7013_g1	0	0
c31075_g1	0	6
c141799_g1	25	2
c103912_g1	234	261
c91489_g1	20	6
c152736_g1	0	2
c126884_g1	0	0
c103850_g2	10	0
c104227_g1	2849	2660
c104988_g1	54	73
c92360_g1	635	619
c154523_g1	0	0
c104930_g1	648	266
c77472_g1	0	3
c95837_g1	57	274
c101996_g4	45	68
c124524_g1	0	5
c95304_g3	5	4
c94983_g2	38	2
c94598_g1	23	281
c19170_g1	1258	118
c53127_g1	3	0
c76910_g1	685	1156
c110106_g1	0	4
c108663_g1	4	0
c101984_g1	6080	10196
c92875_g1	7	0
c66644_g2	24	67
c101348_g1	3749	1617
c91173_g2	26	5
c86358_g1	799	2735
c87583_g1	46	71
c10569_g1	447	310
c103248_g4	15	48
c149690_g1	0	5
c54933_g1	5072	8097
c137726_g1	0	3
c101599_g2	3137	2341
c147490_g1	0	3
c121231_g1	0	0
c99227_g1	1036	696
c135149_g1	9	0
c124511_g1	0	1
c94747_g1	0	50
c150160_g1	0	5
c711_g1	3	0
c145156_g1	4	0
c127402_g1	0	2
c104573_g5	2	10
c61249_g1	0	0
c102636_g2	1532	1990
c96913_g2	0	23
c91069_g1	499	607
c23674_g1	3	0
c143723_g1	10	0
c97621_g2	7	0
c112294_g1	2	0
c109158_g1	0	19
c104000_g1	427	530
c79350_g2	0	0
c104369_g2	456	12
c40100_g1	0	3
c101266_g1	651	867
c94211_g1	2	0
c4360_g1	0	0
c125872_g1	1	0
c82671_g1	689	714
c96940_g3	0	28
c83540_g1	18	12
c139271_g1	39	0
c87559_g1	247	211
c85141_g1	6	0
c98209_g2	0	0
c81027_g1	0	0
c122078_g1	0	2
c105660_g1	0	0
c89031_g1	106	302
c75358_g1	0	0
c62364_g1	3	0
c94641_g1	93	17
c76779_g1	22	5
c87106_g2	67	32
c144641_g1	0	5
c94303_g1	50	5
c71699_g1	0	0
c149278_g1	0	1
c134140_g1	2	0
c87646_g2	382	194
c145018_g1	0	0
c132686_g1	0	2
c87510_g4	5	4
c20443_g1	0	3
c140113_g1	3	8
c16032_g1	0	10
c15615_g1	12	0
c89452_g1	46	163
c133538_g1	11	4
c86503_g1	22	0
c83167_g1	3403	920
c66447_g1	6	5
c14541_g1	1691	3142
c104062_g2	771	265
c75373_g1	4	0
c14626_g1	130	2
c104400_g1	370	708
c97923_g2	11	71
c97034_g2	48	60
c91573_g1	0	0
c152969_g1	4	0
c84059_g1	22	146
c102462_g1	14	14
c94069_g1	272	216
c67585_g1	0	0
c144138_g1	0	20
c43765_g1	14	8
c86803_g2	9	4
c62229_g2	29	39
c154245_g1	0	2
c99541_g2	280	685
c84576_g1	3	4
c133691_g1	0	0
c114171_g1	903	1411
c102647_g8	20	7
c83232_g1	34	1
c51892_g1	29	22
c14159_g1	1	0
c90614_g2	7	0
c104554_g6	0	0
c102717_g1	1511	4373
c91440_g2	3	23
c147733_g1	12	385
c147425_g1	5	0
c116679_g1	3	0
c11041_g1	4	0
c104820_g4	0	1
c87601_g1	4	4
c126401_g1	0	3
c96820_g2	1	11
c107515_g1	0	2
c98354_g1	23	10
c108367_g1	0	5
c104071_g2	8	28
c89536_g5	30	46
c151949_g1	5	0
c77245_g1	2493	126
c61733_g1	20	236
c131386_g1	0	0
c73794_g1	0	8
c22750_g1	9	0
c124675_g1	11	45
c23112_g1	0	13
c101801_g1	2209	2789
c79221_g1	20	3
c108531_g1	9	0
c76380_g1	0	6
c104572_g3	109	52
c102500_g1	1061	346
c155211_g1	2	0
c147795_g1	2	3
c102351_g2	202	19
c87280_g2	0	36
c66700_g1	3	0
c111400_g1	0	2
c84845_g2	0	0
c14360_g1	8	3
c103368_g1	38	10
c149844_g1	3	0
c88655_g1	18	2
c109378_g1	5	0
c116469_g1	2	0
c3175_g1	0	2
c95991_g1	0	0
c90594_g1	0	0
c93267_g1	0	10
c71138_g1	0	3
c118884_g1	4	0
c140109_g1	0	2
c94293_g1	3	15
c100018_g2	223	34
c148591_g1	88	99
c96909_g1	23	0
c114330_g1	0	4
c9812_g1	3	5
c52483_g1	2537	211
c101451_g1	15	104
c103727_g1	512	99
c85056_g1	332	285
c95624_g1	1175	2951
c92061_g1	63	58
c126869_g1	0	0
c100993_g1	54	133
c84430_g1	8	0
c149249_g1	0	2
c113932_g1	10	0
c98330_g2	344	298
c76305_g1	0	0
c19256_g1	804	507
c118951_g1	0	2
c52353_g1	43	176
c131398_g1	0	0
c134718_g1	0	4
c111969_g1	0	2
c8648_g1	2	8
c148305_g1	3	19
c20387_g1	0	2
c79794_g2	18	2
c70087_g1	0	0
c15553_g2	13	0
c93588_g1	20	15
c103890_g6	117	45
c94055_g1	56	144
c141500_g1	0	17
c70246_g1	12	3054
c146875_g1	6	0
c51855_g1	4	0
c53930_g1	197	1029
c123103_g1	21	11
c105330_g5	6	0
c135446_g1	0	0
c105238_g2	234	210
c88959_g2	4	0
c88085_g1	418	18
c89377_g1	614	1155
c78713_g1	220	601
c75421_g2	74	71
c91805_g1	235	1076
c99373_g1	255	482
c123240_g1	0	6
c103370_g2	181	26
c104870_g3	176	193
c98771_g1	385	568
c122760_g1	0	2
c99349_g1	608	300
c67407_g1	0	45
c85588_g1	284	25
c77186_g1	0	0
c99881_g1	161	0
c94688_g1	120	11
c55310_g1	0	3
c133276_g1	5	0
c126268_g1	2	0
c102590_g4	78	1
c81035_g1	0	2
c94939_g2	104	362
c141113_g1	1	1
c130925_g1	1	3
c94067_g1	9	32
c34179_g1	0	0
c109325_g1	0	3
c101331_g1	2	24
c91352_g1	559	23709
c146231_g1	0	3
c114041_g1	0	13
c99879_g1	67	4
c97618_g2	7	18
c103601_g5	8	25
c102282_g1	3	0
c147259_g1	0	0
c104378_g2	0	44
c83168_g1	22	0
c100942_g1	76	964
c87358_g1	446	247
c54449_g1	4	0
c110809_g1	0	0
c102208_g2	113	157
c132028_g1	1378	274
c104345_g2	445	98
c81052_g2	968	201
c138044_g1	0	2
c104349_g2	219	144
c123451_g1	988	1736
c104876_g1	32	0
c68204_g2	4	0
c94692_g2	0	0
c80338_g1	1	2
c82616_g1	0	3
c67764_g1	62	11
c67449_g1	483	0
c66293_g1	5	0
c44399_g1	11	0
c119099_g1	15	0
c100242_g1	1	7
c32558_g1	0	0
c138157_g1	4	0
c111939_g1	0	2
c109197_g1	3	0
c102607_g3	128	185
c102183_g1	112	101
c101067_g1	545	576
c93485_g1	2228	4992
c16743_g1	7	0
c103239_g4	9	1
c132947_g1	0	2
c104863_g1	14	15
c92554_g1	478	843
c16422_g1	7	8
c114784_g1	0	5
c137893_g1	5	0
c28235_g1	0	0
c88099_g1	0	0
c101624_g2	111	100
c128016_g1	1	0
c125166_g1	0	2
c119105_g1	0	2
c69367_g1	0	0
c100290_g1	5	0
c104138_g1	19	2
c21888_g1	7	6
c121399_g1	0	0
c86436_g1	641	595
c29623_g1	0	0
c129531_g1	0	0
c96230_g1	0	0
c86047_g1	193	2
c128409_g1	5	0
c77953_g1	1223	1047
c99857_g1	6	0
c97299_g2	7	0
c96876_g1	7	81
c88255_g1	268	170
c70781_g1	2777	5114
c94657_g1	395	1281
c88585_g1	745	941
c104268_g2	15	46
c118853_g1	0	3
c4667_g1	4	3
c118121_g1	3	0
c151176_g1	2	16
c104671_g3	10	6
c104600_g1	13	15
c141355_g1	0	0
c122994_g1	4	4
c66625_g2	0	0
c107143_g1	0	0
c101137_g1	17	13
c115882_g1	0	3
c97692_g2	130	44
c90724_g1	30	6
c84356_g1	0	0
c149948_g1	0	2
c95573_g2	221	447
c93994_g1	2065	3696
c98244_g1	7	15
c21677_g1	2	0
c103928_g1	391	238
c134080_g1	0	0
c99635_g1	326	420
c94459_g1	29	7
c81256_g2	2	8
c153989_g1	0	3
c148830_g1	12	0
c100509_g1	503	389
c93656_g1	1836	3468
c100172_g1	6	0
c7851_g1	0	0
c42007_g1	0	0
c143414_g1	0	0
c94713_g3	0	2
c4092_g1	5	0
c147306_g1	7	0
c146432_g1	7	0
c24807_g1	6	4
c100521_g1	133	286
c122769_g1	3	0
c97406_g1	81	81
c103039_g3	22	72
c92488_g1	2855	882
c45645_g1	5	2
c129600_g1	0	1
c121391_g1	0	5
c64540_g1	59	327
c22008_g1	10	15
c134441_g1	0	4
c97389_g1	21	6
c110278_g1	2	0
c105355_g7	74	2
c87283_g1	0	0
c93408_g2	2357	5098
c151317_g1	5	1
c138025_g1	0	3
c18343_g1	0	2
c68150_g1	20	129
c23802_g1	177	2026
c109707_g1	0	3
c129127_g1	0	3
c22212_g1	2227	892
c121568_g1	0	8
c86432_g1	151	875
c98124_g1	258	63
c104458_g3	339	196
c56832_g1	5	7
c118950_g1	4	3
c75128_g1	38	1
c31415_g1	4	4
c104126_g2	10	1
c97665_g1	0	11
c85633_g2	514	839
c81368_g3	21	2
c17242_g1	2	0
c85241_g2	23	204
c105216_g3	535	30
c138367_g1	3	0
c103504_g1	235	370
c102054_g3	110	106
c88459_g1	612	34
c104529_g1	12	3
c102192_g1	1	0
c18240_g1	5	0
c74650_g1	5	0
c112865_g1	0	3
c1091_g1	0	0
c100058_g1	214	98
c27751_g1	0	0
c96216_g3	16	26
c86847_g2	12	11
c83458_g1	0	0
c66361_g1	0	0
c103557_g1	434	2198
c34698_g1	0	8
c141825_g1	7	4
c105170_g1	76	7
c14970_g1	3	0
c134148_g1	7	3
c105052_g2	905	1443
c81398_g1	75	337
c104526_g1	41	49
c103856_g3	42	12
c6353_g1	0	0
c143006_g1	0	3
c88187_g1	546	635
c102155_g2	108	366
c10610_g1	0	0
c75240_g1	22	4
c77705_g2	3	0
c104852_g14	9824	6512
c114362_g1	6	0
c111362_g1	5	0
c33783_g1	3	0
c126199_g1	2	0
c100098_g2	13	52
c132484_g1	3	0
c125046_g1	0	2
c102331_g1	36	3
c118044_g1	0	2
c104470_g1	845	818
c100797_g2	1503	276
c94525_g3	68	29
c137254_g1	0	2
c67483_g1	1059	1390
c145693_g1	0	2
c104451_g1	24	18
c89828_g1	4	13
c67262_g1	0	0
c90084_g1	0	0
c70972_g1	149	15
c125254_g1	8	0
c143796_g1	3	0
c102362_g1	422	489
c5579_g1	0	1
c91521_g1	337	214
c88911_g1	2	0
c69744_g2	16	0
c96644_g2	69	112
c130317_g1	3	2
c115984_g1	6	0
c99072_g2	2259	1331
c100941_g4	0	0
c25278_g1	0	0
c151967_g1	0	2
c93582_g1	141	45
c101567_g3	532	202
c118130_g1	4	0
c80856_g2	1065	980
c104221_g3	19	3
c103427_g2	50	39
c91574_g1	9	2
c78422_g1	0	0
c122764_g1	1	5
c98272_g1	9	6
c105178_g2	0	9
c88249_g2	0	4
c97307_g1	11	0
c95259_g1	650	496
c137979_g1	2	0
c69246_g1	17	0
c100796_g2	133	259
c90385_g1	67	202
c102312_g8	8	0
c89528_g1	13	0
c104886_g2	43	0
c104625_g2	86	153
c101965_g2	9	2
c46566_g1	0	0
c74496_g1	7	2
c103981_g3	0	159
c118125_g1	7	0
c130862_g1	18	5
c77884_g2	1	3
c83485_g1	9	12
c147344_g1	2760	16907
c122145_g1	1772	1253
c72716_g1	0	0
c144116_g1	2	0
c24541_g1	14	0
c68320_g1	0	0
c102714_g5	301	22
c103927_g2	683	715
c91588_g2	66	0
c29147_g1	0	3
c130237_g1	0	3
c101296_g3	47	1
c150970_g1	5	0
c134709_g1	0	0
c67542_g1	3	0
c118531_g1	10	0
c87908_g1	3	8
c133519_g1	0	2
c117750_g1	0	2
c105156_g2	169	67
c138826_g1	1333	1298
c104954_g3	5	1
c83244_g1	17453	16071
c135749_g1	2	0
c101981_g6	495	1064
c124127_g1	4	0
c95311_g1	1440	8090
c97630_g1	584	1136
c71089_g1	237	593
c133862_g1	0	6
c32868_g1	4	0
c77331_g1	0	0
c126377_g1	0	3
c100890_g1	69	321
c101150_g3	799	9307
c148200_g1	598	57
c100428_g1	21	187
c17228_g1	0	0
c38348_g1	0	0
c89532_g1	19	5
c149945_g1	0	7
c100156_g3	17	19
c79917_g1	1	0
c100917_g3	5	1
c104835_g1	33	0
c150563_g1	6	0
c84860_g1	0	0
c152305_g1	3	0
c129124_g1	0	0
c8686_g2	0	0
c60085_g1	1	5
c45946_g1	0	0
c150131_g1	0	4
c105036_g11	7498	5179
c104415_g3	710	813
c100741_g2	15	64
c105288_g1	4393	1095
c127035_g1	1	1
c87904_g1	1298	1009
c102930_g1	41	126
c104552_g1	1415	341
c91216_g1	46	18
c102464_g8	2735	3764
c104082_g1	50	3
c125167_g1	18	34
c103379_g1	266	46
c126595_g1	0	4
c104118_g1	182	319
c90012_g1	3	10
c155242_g1	0	0
c105173_g3	146	195
c27527_g1	23	3
c68087_g1	22	27
c132921_g1	0	8
c102761_g1	57	563
c75934_g1	2	0
c13918_g1	0	0
c114364_g1	3	9
c76839_g1	13	8
c90098_g1	37	29
c87833_g1	0	0
c106460_g1	6	0
c104894_g1	41	38
c76745_g1	4	4
c96957_g1	5659	7733
c21915_g1	0	1
c137720_g1	0	2
c96976_g1	1792	3096
c76822_g3	12	8
c16560_g1	7	0
c98747_g4	10	0
c98013_g3	0	0
c101331_g3	18	300
c88109_g1	59	341
c99752_g1	635	539
c102887_g1	1403	2608
c149765_g1	11	0
c79941_g1	0	0
c136205_g1	0	3
c108640_g1	0	3
c106418_g1	0	0
c149840_g1	0	1
c95734_g4	106	33
c77902_g1	3	0
c94084_g1	0	3
c139156_g1	3	0
c82123_g1	0	0
c127741_g1	4	2
c105521_g1	40069	5701
c102969_g29	344	187
c104915_g4	2798	6822
c103087_g1	7	0
c149321_g1	1	2
c100738_g1	61	117
c136300_g1	4	0
c97407_g2	0	3
c99506_g1	0	0
c93721_g2	20	0
c121124_g1	0	4
c117246_g1	0	0
c104027_g1	2519	1857
c102003_g1	43	1
c152545_g1	3	0
c104534_g1	5457	3370
c110534_g1	0	0
c99771_g1	164	284
c88933_g2	3	0
c97575_g1	789	1193
c87639_g1	1516	1316
c76298_g1	1913	3825
c88855_g1	7	0
c124873_g1	4	6
c105346_g1	3202	2925
c104881_g1	428	633
c126321_g1	0	3
c112720_g1	0	2
c103473_g1	1029	83
c82868_g2	0	0
c82781_g1	2	0
c116963_g1	3	0
c151347_g1	65	65
c90042_g1	203	196
c100231_g1	180	348
c71731_g1	876	1167
c40814_g1	134	36
c77890_g1	397	790
c131334_g1	14	20
c104002_g1	3	6
c3187_g1	3	0
c145570_g1	2	0
c34161_g1	0	5
c120068_g1	0	1
c123552_g1	2	0
c81976_g1	48	0
c70170_g2	218	26
c118019_g1	5	0
c116294_g1	3	0
c97386_g1	1756	2745
c103051_g2	278	245
c115321_g1	3	0
c103183_g6	4	85
c72609_g1	9	6
c102232_g6	513	577
c51448_g1	0	0
c82706_g2	7	0
c92184_g1	0	9
c77123_g1	0	0
c137450_g1	0	2
c94949_g1	43	13
c75851_g1	353	1515
c104847_g1	0	0
c102787_g8	24	3
c108273_g1	0	2
c131285_g1	66	245
c115533_g1	2	4
c96452_g1	26	2
c87944_g1	0	2
c104880_g9	0	140
c97995_g1	2388	3014
c95831_g3	368	467
c146845_g1	0	4
c94275_g2	2	22
c151201_g1	6	0
c111506_g1	0	2
c75086_g1	0	5
c70939_g1	320	97
c111439_g1	0	2
c19313_g1	3	3
c98154_g1	560	1073
c93254_g1	2623	7251
c73309_g1	0	2
c87607_g1	1972	2422
c121798_g1	0	0
c99811_g1	1257	1101
c90406_g1	0	2
c100974_g1	46	43
c100163_g1	70	85
c97976_g1	0	4
c17364_g1	13	6
c151003_g1	0	0
c105300_g3	11	17
c67301_g1	92	12
c153240_g1	4	0
c96241_g1	26	23
c62887_g1	0	0
c102497_g2	767	608
c118111_g1	0	0
c99479_g1	41	22
c151077_g1	0	2
c24800_g1	0	4
c17808_g1	0	0
c103529_g1	2873	8646
c87324_g2	0	0
c6304_g2	0	0
c97608_g1	1638	2192
c106436_g1	18	17
c99396_g2	1451	4762
c49802_g1	0	3
c148341_g1	12	22
c70880_g1	13	0
c90389_g1	13	4
c117273_g1	18	0
c89144_g1	60	218
c104622_g3	124	88
c100792_g2	2	21
c75019_g1	14	9
c104427_g2	10	25
c64844_g1	0	0
c97275_g1	5	37
c94228_g1	5	3
c9622_g1	0	7
c100376_g2	0	343
c96838_g1	44	147
c122799_g1	29	0
c20534_g1	110	93
c101594_g1	630	600
c147786_g1	2	15
c102876_g1	522	439
c99323_g4	906	283
c83412_g1	1401	1245
c75022_g1	600	183
c104214_g4	93	382
c124071_g1	15	0
c82780_g1	28	0
c111961_g1	3	0
c138011_g1	0	2
c40105_g1	24	2
c92572_g1	186	1253
c76158_g1	169	189
c100211_g1	2091	2582
c102532_g1	3295	2146
c26900_g1	0	0
c103436_g1	25	3
c100223_g1	366	482
c97487_g1	391	65
c79761_g4	12	4
c53411_g1	36	17
c23527_g1	21	3
c103765_g1	16323	4404
c100906_g1	99	172
c83778_g2	5	14
c28545_g1	0	0
c19605_g2	398	53
c153360_g1	0	2
c105194_g3	2	0
c68951_g1	0	0
c117083_g1	0	3
c96905_g1	27	0
c15458_g2	10	5
c117812_g1	0	0
c68470_g1	0	0
c125941_g1	0	1
c83470_g2	0	0
c92407_g1	356	588
c86277_g2	4	0
c79257_g2	23	15
c138706_g1	0	0
c113601_g1	16	5
c97509_g1	85	58
c281_g1	25	0
c107671_g1	0	0
c88626_g1	0	0
c101161_g1	176	567
c96245_g1	186	276
c89668_g1	3	3
c8868_g1	0	0
c94513_g3	12	11
c114136_g1	0	5
c100664_g4	106	42
c89106_g1	0	0
c16973_g1	0	0
c93080_g2	3	2
c99419_g2	0	0
c80762_g1	0	0
c125882_g1	2	0
c36585_g1	478	2229
c115283_g1	4	0
c97943_g3	0	11
c96861_g1	280	246
c54891_g1	0	1
c114879_g1	0	17
c36195_g1	35	45
c34423_g1	5	2
c126323_g1	0	0
c79993_g1	0	1
c103150_g1	792	1545
c54338_g1	4359	5596
c104433_g5	929	864
c102156_g2	1	48
c84530_g1	3	0
c146458_g1	5	0
c124818_g1	1	0
c18265_g1	6	9
c9377_g1	14	10
c81829_g1	1142	358
c153225_g1	0	2
c118788_g1	5	0
c98939_g1	507	544
c104553_g3	828	517
c98467_g2	198	666
c94117_g1	0	8
c35445_g1	2009	1218
c90583_g1	0	0
c77334_g2	0	0
c88066_g1	76	0
c25755_g1	18	0
c99202_g2	31	46
c79464_g1	0	0
c124229_g1	2	0
c106176_g1	19	0
c105247_g2	15	45
c90942_g1	124	3184
c62891_g1	3	2
c85050_g1	3	0
c101715_g1	189	298
c93115_g2	11	4
c86220_g1	3	32
c134502_g1	0	0
c91016_g1	50	44
c138958_g1	1568	2768
c131983_g1	0	0
c94608_g2	67	142
c26660_g1	0	0
c104989_g2	30	29
c102503_g1	42	89
c89979_g1	13870	2
c130876_g1	2037	1810
c98643_g1	59	1
c68059_g1	5	35
c40644_g1	0	19
c4551_g1	0	8
c66836_g1	38	30
c93623_g1	946	1366
c89256_g2	0	5
c134070_g1	5	0
c81894_g1	1178	3579
c133481_g1	1	0
c129748_g1	12	0
c70957_g1	325	456
c142832_g1	5	0
c105988_g1	92	395
c76770_g2	16	115
c94255_g1	308	1107
c510_g1	3	3
c105229_g5	75	111
c76272_g1	17	42
c101979_g5	342	701
c91650_g1	74	106
c105177_g1	10713	30
c99551_g2	8	5
c80434_g2	11	2
c125839_g1	4	0
c107280_g1	5	4
c91269_g1	0	18
c71587_g1	11	0
c3395_g2	4	0
c99761_g1	13	2
c126805_g1	4	0
c84355_g1	0	0
c89980_g1	73	185
c126286_g1	3	0
c17931_g1	7	10
c66063_g1	0	0
c83223_g1	1182	1476
c60924_g1	0	4
c24542_g1	0	3
c20563_g1	3	11
c87877_g1	9	0
c44278_g1	0	0
c101144_g1	68	91
c84653_g1	60	40
c122834_g1	5	0
c115124_g1	6	0
c142873_g1	12	0
c99129_g4	0	9
c98242_g1	4	5
c86594_g1	2236	772
c69825_g1	821	1188
c147134_g1	752	352
c118183_g1	0	0
c20665_g1	310	712
c135560_g1	0	2
c31082_g1	0	0
c70514_g1	88	43
c90153_g1	41	82
c149096_g1	682	923
[truncated: 54,394 more rows]
