# Supplementary material for: De novo transcriptomic analysis of leaf and fruit tissue of Cornus officinalis using Illumina platform
Source: PLoS One. 2018 Feb 16;13(2):e0192610. doi: 10.1371/journal.pone.0192610 (PMC5815590; doi:10.1371/journal.pone.0192610)
Supplement: S9 Table — (XLS) [file pone.0192610.s009.xls]

## Sheet: unigene.TMM.fpkm
S9 Table FPKM expression quantity of every gene in coGS and coYP
Gene_id	coYP	coGS
c98981_g1	0.346	1.68
c139526_g1	27.408	0
c100554_g1	4.62	9.01
c70915_g1	75.257	26.429
c100690_g3	37.383	0
c119209_g1	49.169	0
c149865_g1	0	36.623
c148275_g1	0	0
c99345_g1	44.329	45.413
c109437_g1	18.503	0
c124689_g1	0	7.101
c98895_g1	1.383	4.056
c71903_g1	0	0.954
c155007_g1	0	16.264
c104200_g4	57.247	100.142
c52690_g1	0.691	0.993
c103305_g1	7.743	13.801
c86985_g2	0	1.088
c69736_g1	109.989	69.408
c70709_g1	0	1.699
c73463_g1	0	0
c98565_g1	5.626	4.992
c97612_g1	7.083	5.087
c90842_g1	1.98	0
c89831_g2	3.457	0.878
c73865_g1	0	0
c92031_g1	21.855	0
c104333_g1	24.789	22.449
c95042_g2	37.906	45.804
c75952_g2	15.925	18.66
c100387_g1	52.512	5.708
c62595_g1	2.787	0
c68338_g1	3.531	0
c16445_g1	11.672	10.175
c136688_g1	12.918	0
c93902_g1	3.353	0.611
c79592_g1	5.102	0
c43516_g1	142.825	0
c19827_g1	7.606	0
c78952_g2	4.055	23.976
c105062_g1	8.727	1.556
c70107_g2	0	0
c11388_g1	0	23.117
c104380_g6	0.492	4.133
c89891_g1	0	0
c55035_g1	66.708	12052.7
c100674_g1	17.151	19.07
c76798_g1	4.903	10.079
c52071_g2	0.272	0.468
c100379_g1	89.098	25.713
c140653_g1	0.503	0.62
c105266_g6	3.971	0
c66884_g2	0	0
c149133_g1	0	31.488
c3831_g1	2.336	8.247
c102573_g1	33.956	40.984
c12434_g1	8.612	0
c94600_g2	4.505	1.231
c54743_g1	13.149	0
c138258_g1	51.453	0
c98023_g1	0	9.688
c85225_g1	0	1.021
c128079_g1	0	0
c63018_g1	0	0
c100826_g1	3.175	19.185
c97524_g1	16.522	12.007
c141786_g1	41.259	22.115
c86566_g1	3.133	9.993
c75230_g1	16.03	85.834
c79182_g2	0	0
c70888_g1	0	2.224
c85245_g3	1081.32	837.345
c34852_g1	7.313	0
c146571_g1	0	17.867
c122483_g1	33.537	0
c112984_g1	0	4.324
c113888_g1	66.006	75.507
c101938_g3	12.489	1.384
c69690_g1	143.202	15.691
c103939_g3	4.568	8.867
c87807_g1	0.838	0.239
c129033_g1	94.514	0
c75486_g1	0	3.178
c89362_g1	0	7.693
c99483_g1	1.697	1.565
c2861_g1	3.604	0
c102879_g1	4.118	3.264
c69382_g1	13.39	2.682
c34735_g1	0	0
c151686_g1	24.957	0
c91725_g2	0	0
c134706_g1	0	4.992
c104186_g5	15.16	7.321
c75369_g1	1.257	0.907
c93407_g1	0	3.398
c116727_g1	0	4.228
c73788_g2	8.748	43.991
c92991_g1	2.494	2.539
c104662_g1	22.316	0.916
c100664_g5	22.945	13.801
c81994_g1	0	1.708
c81289_g1	0	0
c113590_g1	45.68	0
c94794_g2	3.101	2.405
c90000_g1	4.013	0
c114060_g1	4.055	0
c131276_g1	15.716	0
c153014_g1	52.04	0
c111203_g1	2.588	3.636
c73633_g1	16.627	0
c90601_g1	1.687	1.079
c128566_g1	0	0
c78074_g1	0	31.488
c105091_g1	9.775	17.772
c101717_g1	1.561	3.236
c101464_g1	3.468	0.143
c84891_g1	1.184	0.363
c130776_g1	20.661	34.523
c100537_g3	9.702	5.23
c100066_g4	1.331	1.804
c102557_g1	9.45	5.631
c103663_g7	14.783	13.591
c97306_g2	0	0
c96017_g1	24.548	32.881
c92461_g1	0	0
c100882_g2	1.666	3.846
c92623_g1	0	0
c81744_g1	9.241	0
c128808_g1	7.124	0
c106677_g1	0	30.342
c91893_g1	0	0
c88632_g1	7.041	0.401
c103061_g2	0.681	2.682
c102644_g1	3.594	0.592
c97651_g1	12.279	0
c80035_g1	2.577	1.603
c147023_g1	40.997	0
c102791_g1	23.898	0.706
c141493_g1	0	3.875
c117275_g1	0	0
c67847_g1	0	7.407
c23276_g1	24.632	0
c142617_g1	0	2.377
c97222_g2	21.562	0.487
c150926_g1	17.214	0
c103412_g2	1.509	0.534
c78919_g1	0	0
c107725_g1	0	0
c144098_g1	0	4.591
c104252_g2	67.808	105.067
c83384_g1	0	2.377
c104520_g2	1.875	0
c21894_g1	5.06	0
c154372_g1	7.68	0
c89174_g1	5.909	0
c101774_g2	9.262	0
c66666_g1	29.881	0
c88352_g1	28.739	50.147
c95552_g1	1.373	0.391
c125867_g1	97.993	0
c108887_g1	38.242	0
c105215_g2	0	0
c110458_g1	0	0
c23450_g1	1.205	0.334
c56361_g1	6.737	0
c154844_g1	0	2.291
c131678_g1	0	5.956
c97059_g1	8.403	12.236
c130613_g1	1244.23	46.158
c90105_g1	20.776	0.153
c138801_g1	0	0
c146168_g1	0	17.867
c139095_g1	1.792	0
c122968_g1	0	13.381
c117788_g1	0	1.222
c104310_g5	13.819	6.824
c52350_g1	1.624	2.377
c101194_g1	2.735	3.846
c95528_g1	11.64	0.057
c85841_g1	5.878	0
c106386_g1	0	19.843
c119836_g1	13.149	0
c104299_g11	0	0
c152152_g1	0	4.839
c127975_g1	0	18.411
c6622_g1	0	0
c108591_g1	0	0
c91970_g1	0	43.867
c91662_g1	24.485	6.443
c90287_g1	28.005	57.487
c12019_g1	0	2.596
c100198_g3	0	2.672
c132352_g1	0	0
c100337_g2	4.809	2.959
c69725_g1	1.299	1.718
c118552_g1	0	38.15
c100304_g1	49.169	20.149
c104527_g2	5.375	11.282
c106273_g1	45.031	62.202
c89343_g1	20.776	6.662
c59156_g1	0	0
c14586_g1	0.891	0.563
c138597_g1	56.619	0
c99929_g1	13.316	30.151
c94929_g1	0.576	31.583
c92016_g1	2.787	0
c93431_g1	10.603	5.689
c143960_g1	0	0
c100303_g1	32.951	25.016
c87183_g2	1.446	0.954
c151662_g1	2.839	2.415
c132296_g1	0.608	0.43
c125084_g1	6.8	0
c143811_g1	0	17.944
c26737_g1	0.702	0.859
c102370_g2	2.494	7.464
c82548_g1	0.43	0.668
c65050_g1	9.691	0.41
c122076_g1	0.587	3.302
c100204_g2	0	0
c121165_g1	0	5.584
c88592_g1	6.831	12.57
c118561_g1	0	9.688
c103723_g1	0	0
c75255_g1	0	0
c135816_g1	0	0
c95559_g1	12.489	3.617
c52675_g1	1.205	1.603
c152530_g1	34.281	0
c104558_g6	0	0
c21217_g1	0	7.998
c66091_g1	12.122	3.589
c142093_g1	0	7.788
c109480_g1	40.997	0
c138907_g1	20.661	0
c104898_g7	42.967	18.536
c98948_g2	6.957	0.63
c104048_g1	0	3.932
c75649_g1	275.612	58.957
c99079_g2	16.145	5.822
c119210_g1	0	0
c2159_g1	5.773	0
c98164_g1	2.661	8.122
c14357_g1	1.938	0.487
c102296_g2	5.06	6.653
c94986_g2	2.368	4.028
c91906_g1	3.405	0
c102018_g1	34.585	0.162
c92325_g3	0.262	0.22
c154096_g1	21.929	0
c140564_g1	0.576	3.703
c123393_g1	38.022	0
c111235_g1	0	18.411
c116524_g1	19.54	0
c104577_g1	0	2.109
c93341_g1	0.597	0.258
c101862_g4	6.831	7.807
c106650_g1	1.991	0
c152474_g1	0	3.961
c69439_g1	0.712	0.477
c104292_g4	3.709	1.25
c104397_g3	2.609	1.222
c145854_g1	0	14.785
c101178_g1	4.4	0.983
c93345_g2	3.206	0.325
c82939_g1	2.263	2.224
c135516_g1	11.913	0
c118824_g1	0	3.961
c103626_g2	15.37	9.01
c68971_g1	0	0
c95096_g1	2.263	0.506
c75044_g1	10.016	0
c119844_g1	0	28.195
c86435_g1	15.035	3.675
c1323_g1	0	2.577
c114941_g1	52.061	0
c97751_g2	39.216	25.198
c92843_g3	20.713	0
c97546_g1	16.397	4.486
c41081_g1	5.04	0
c20729_g1	21.017	10.26
c96937_g2	4.526	0
c23799_g1	5.427	1.269
c104053_g4	3.363	0.592
c141562_g1	4.317	8.38
c101586_g2	4.547	0.706
c139943_g1	21.918	0
c101486_g3	3.017	0.487
c99935_g2	8.319	0
c94381_g2	1.865	5.173
c127409_g1	0	26.219
c121139_g1	54.701	0
c68194_g1	13.662	29.245
c90938_g1	191.68	336.083
c122869_g1	18.272	0
c121966_g1	0	0
c100014_g1	3.698	1.928
c131887_g1	55.571	16.97
c89593_g2	2.41	0.076
c65682_g1	1.551	1.584
c102512_g1	79.679	116.186
c104502_g2	2.242	0.792
c94178_g1	8.403	14.718
c128981_g1	0	32.976
c97571_g4	2.85	0.926
c125347_g1	0	52.591
c127599_g1	0	0
c153653_g1	0	1.508
c117383_g1	4.044	0
c101930_g1	12.614	4.037
c120536_g1	0	0
c116815_g1	0.283	0.706
c78523_g1	112.2	88.211
c104695_g6	0.147	0.639
c102534_g1	1.687	7.473
c86736_g2	3.604	0.735
c19122_g1	32.071	42.951
c117919_g1	31.201	0
c95072_g1	61.176	101.497
c85307_g1	1.173	21.151
c97794_g3	2.305	0.964
c96187_g2	3.342	0
c109674_g1	0	7.578
c147291_g1	10.33	0
c130371_g1	0	0
c140577_g1	18.503	0
c102142_g4	2.63	2.501
c92801_g1	39.698	20.607
c66821_g1	0	1.68
c95390_g1	8.937	9.965
c108455_g1	40.997	0
c98971_g2	1.32	0
c34263_g1	5.008	3.302
c136066_g1	9.691	0
c102483_g1	51.61	18.555
c90943_g1	1.467	1.117
c142481_g1	3.751	2.51
c88182_g1	0	1.136
c56409_g1	0	0
c97451_g1	6.999	10.432
c150850_g1	45.198	0
c142711_g1	8.413	0
c28312_g1	8.738	0
c105021_g2	16.156	0
c146441_g1	0	45.518
c87828_g1	16.763	0
c98416_g2	4.882	0
c87460_g3	130.828	81.95
c8883_g1	48.059	36.661
c83875_g1	26.528	12.799
c76828_g1	11.546	21.294
c85037_g1	0	2.882
c78421_g1	1.823	0
c81344_g1	79.103	111.567
c131796_g1	46.278	0
c91073_g2	0	0
c52127_g1	0	16.083
c104123_g1	14.427	14.317
c112017_g1	0	6.166
c107192_g1	0	1.107
c121800_g1	0	0
c1369_g1	0	0
c79282_g1	18.44	9.086
c16115_g1	2.012	0
c132530_g1	12.52	0
c2832_g1	8.329	0
c95091_g1	3.761	13.544
c144743_g1	20.818	22.888
c101819_g1	23.532	30.333
c23711_g1	19.236	0
c132872_g1	18.503	0
c104633_g4	11.116	2.51
c32194_g1	0.65	0.802
c98651_g1	4.516	2.949
c132301_g1	0	6.567
c116665_g1	10.97	0
c98062_g4	5.71	0
c104844_g4	5.7	2.453
c93910_g1	11.493	2.071
c101639_g1	3.908	6.376
c68961_g2	0	0
c75298_g2	0	0
c115569_g1	5.155	8.619
c104613_g2	12.269	19.194
c139458_g1	0	7.187
c96272_g1	6.202	0
c103019_g5	15.506	0.162
c69356_g3	1.498	0.162
c94382_g1	5.05	1.374
c125951_g1	47.252	0
c87053_g1	14.689	0
c71117_g1	58.934	207.68
c141933_g1	0	7.979
c103297_g1	5.04	0
c53902_g1	111.226	628.405
c114222_g1	0	6.481
c102281_g1	47.713	80.165
c65975_g1	0.073	3.694
c103719_g1	48.991	0.811
c78730_g2	156.173	72.09
c99872_g1	0.932	8.896
c69751_g1	0	4.018
c104687_g2	1.352	1.021
c101214_g2	90.386	1.432
c103155_g4	2.253	4.095
c68492_g1	9.932	0
c87947_g1	0	0
c141296_g1	17.57	37.949
c124063_g1	0	39.152
c46920_g1	0	33.664
c94076_g1	11.745	4.524
c103439_g3	15.517	0.305
c131206_g1	0	6.624
c106655_g1	0	1.403
c89658_g1	6.014	0
c57074_g1	13.788	0
c104076_g4	13.212	3.827
c101282_g3	2.839	0
c71056_g1	0.702	1.203
c95037_g1	5.165	2.195
c98731_g1	29.755	12.198
c76030_g1	0.147	1.594
c88229_g2	5.144	19.996
c99593_g2	3.573	1.833
c69909_g1	8.895	0
c84489_g1	0	5.316
c58103_g1	91.403	3.627
c87503_g2	0	2.148
c112108_g1	38.462	0
c115367_g1	6.161	0
c104689_g8	5.197	1.775
c91048_g1	2.305	0.544
c149578_g1	56.21	0
c104420_g1	47.818	37.682
c100666_g4	3.196	18.259
c100981_g1	230.33	111.328
c104604_g1	9.23	5.059
c76992_g2	0	0
c144793_g1	56.818	0
c102972_g3	0	0
c97395_g1	32.427	4.028
c132276_g1	3.342	3.217
c109763_g1	91.036	0
c144007_g1	2.672	0.62
c84443_g1	6.496	2.205
c151913_g1	0	5.45
c132425_g1	1.446	0.783
c105039_g3	42.925	7.817
c118509_g1	0	14.298
c135337_g1	21.384	0
c147648_g1	31.872	0
c91511_g1	2.651	1.098
c104386_g3	45.576	38.531
c99790_g1	0	4.104
c76444_g1	4.013	0
c3359_g1	0	0
c95603_g1	2.818	0
c102409_g5	10.079	1.67
c137542_g1	61.229	0
c103869_g3	29.608	30.027
c104104_g1	23.689	35.458
c91730_g1	1.834	1.222
c103885_g1	6.202	3.379
c121891_g1	122.447	0
c100494_g1	2.085	0.43
c128410_g1	34.617	0
c95052_g3	53.496	20.025
c92838_g2	0	7.378
c113957_g1	0.618	1.05
c101227_g1	0.398	3.054
c66845_g2	11.252	5.04
c129721_g1	25.585	0
c120752_g1	27.01	0
c98677_g1	9.817	0
c54030_g1	2.473	0
c17489_g1	6.946	0
c151593_g1	0	0
c130627_g1	0	0
c102832_g1	46.634	0
c76821_g1	3.688	1.642
c75636_g1	0	0
c122083_g1	124.437	7.321
c101834_g1	25.051	38.617
c65653_g1	24.684	23.642
c100709_g1	5.825	15.185
c84950_g2	0.461	2.071
c70127_g1	8.099	0.277
c110565_g1	0.995	1.451
c105074_g3	82.445	0
c146300_g1	137.324	0
c99103_g1	0	4.562
c103689_g1	62.465	24.472
c112719_g1	0	32.69
c98699_g2	15.433	23.251
c144040_g1	5.06	0
c136094_g1	11.472	0
c149009_g1	6.789	0
c96711_g1	5.857	0
c90782_g1	0	0
c102959_g5	3.866	0.63
c93894_g1	1.09	29.378
c79638_g1	2.095	19.662
c97670_g1	62.863	55.979
c102877_g5	14.322	21.313
c47004_g1	7.805	0
c46610_g1	0	11.148
c82405_g1	1.844	0.391
c75115_g1	37.791	8.189
c96353_g2	1.582	3.713
c104083_g1	20.797	16.14
c92199_g1	0	2.148
c64962_g1	13.903	0
c99937_g1	6.517	14.851
c99812_g1	1.802	0
c102184_g1	5.019	1.174
c88518_g1	0.23	1.145
c81547_g1	0	0
c78285_g1	0	0
c103559_g2	7.69	1.823
c85839_g1	4.233	0.678
c74018_g1	33.925	0
c93539_g1	2.054	0
c76432_g1	112.671	216.643
c99555_g3	4.547	5.736
c20357_g1	0	1.985
c100440_g1	6.391	0.62
c15132_g1	5.029	3.503
c35591_g2	1.98	0.706
c103654_g4	2.797	0.458
c101534_g1	0	6.758
c100396_g2	14.05	15.271
c124262_g1	16.627	0
c84868_g2	0	6.414
c92460_g1	32.479	75.383
c119435_g1	0	23.632
c142391_g1	2.41	3.197
c124106_g1	0	14.374
c87684_g1	6.643	5.517
c39123_g1	37.823	0
c83067_g2	0	0
c107266_g1	0	17.944
c103743_g5	0	0
c105500_g1	0	3.073
c148112_g1	71.37	0
c70757_g1	0.283	0.811
c1305_g1	27.869	1.584
c105034_g1	16.355	17.734
c104907_g13	0.995	0.391
c122481_g1	2.745	0
c114320_g1	24.077	27.746
c106990_g1	11.577	11.272
c123787_g1	0.461	1.079
c90131_g1	0.199	2.033
c74911_g1	16.659	1.25
c126304_g1	0	0
c99859_g1	10.131	6.319
c105407_g1	279.813	677.77
c49690_g1	0	1.689
c105290_g3	10.55	6.089
c91967_g2	1.393	0
c90559_g2	16.606	31.44
c153189_g1	0	0
c26203_g1	2.913	3.15
c78487_g1	0	67.032
c98412_g2	1.1	1.413
c103591_g2	40.62	47.723
c87528_g2	211.848	233.804
c69360_g1	2.054	1.164
c99757_g1	3.918	3.846
c87385_g1	5.668	2.587
c150295_g1	23.5	0
c131212_g1	0	10.146
c86529_g1	0	24.997
c66116_g1	5.144	0
c118164_g1	0	0
c99749_g2	45.67	22.258
c29178_g1	0.189	3.15
c139349_g1	8.445	0
c4554_g1	50.353	0
c120340_g1	34.522	0
c102329_g2	9.419	5.125
c57331_g1	2.619	0
c103239_g7	1.352	1.193
c71733_g2	0	1.479
c145825_g1	0	31.86
c104540_g9	0	2.634
c91242_g1	8.298	16.321
c99495_g1	9.042	9.497
c104910_g1	6.758	6.891
c75204_g1	17.434	1.336
c3136_g1	27.094	9.64
c142237_g1	60.788	0
c78098_g1	59.856	71.136
c152636_g1	4.589	2.186
c4726_g1	0	3.617
c147982_g1	26.549	6.528
c99820_g1	5.762	6.471
c107070_g1	0	0
c100035_g1	28.184	9.774
c100805_g3	23.804	0
c147742_g1	4.243	0
c96150_g2	0	0
c123656_g1	45.523	0
c1475_g1	2.179	0.401
c94493_g1	86.95	180.287
c99152_g2	2.797	0.248
c102079_g1	102.247	218.685
c90631_g2	53.926	3.589
c93017_g1	0	0
c112051_g1	0	5.784
c105887_g1	28.037	0
c19840_g1	0	0
c144256_g1	45.68	0
c110357_g1	0	2.921
c141740_g1	0	4.648
c96903_g1	15.621	14.021
c149180_g1	2.986	0
c104109_g1	0	31.774
c92502_g1	25.763	11.339
c141539_g1	23.008	0
c101312_g5	125.789	598.416
c77576_g2	2.923	1.852
c49554_g2	0	27.832
c90960_g1	0	10.47
c83222_g1	0	0
c113384_g1	148.419	0
c88858_g1	10.048	0
c103828_g1	5.899	0
c148489_g1	15.496	3.646
c147287_g1	6.538	15.901
c100551_g1	11.713	11.864
c34612_g1	18.262	26.047
c95885_g1	0	0
c19808_g1	0	0.84
c102663_g7	7.669	1.976
c86521_g1	7.826	1.623
c74010_g1	1.488	0.191
c33195_g1	7.062	0
c130110_g1	63.01	0
c112074_g1	0	11.73
c80559_g1	0	0
c82489_g1	0	0
c132041_g1	0	7.578
c126824_g1	0	18.984
c75871_g1	874.361	142.844
c90768_g2	0.063	2.577
c148727_g1	0	0
c80819_g1	0	0
c79922_g1	0	7.034
c150502_g1	0	6.166
c93576_g1	215.547	209.045
c77582_g1	6.024	0.372
c136206_g1	30.132	0
c99560_g1	4.39	2.224
c39249_g1	1.121	1.594
c95762_g1	1.697	0
c94202_g2	12.478	0
c44813_g1	26.224	62.641
c138712_g1	0	0
c102415_g1	24.684	19.461
c828_g1	0	3.608
c100749_g1	0	0
c84876_g1	25.47	25.179
c70229_g3	2.703	3.455
c102452_g1	4.861	1.365
c50088_g1	4.61	2.148
c128146_g1	0.524	2.539
c131134_g1	0.702	2.806
c86472_g1	0	0
c20820_g1	15.297	0
c134864_g1	0	13.62
c98096_g1	14.699	16.665
c64997_g1	24.632	0
c104639_g1	40.924	33.454
c70997_g1	2.703	13.84
c58734_g1	4.484	1.174
c120124_g1	0	0
c106891_g1	17.696	0
c2558_g1	0	0
c20160_g1	5.144	0
c36283_g1	0.356	0.744
c95631_g3	0	7.387
c94647_g1	2.787	16.378
c21708_g1	0	3.885
c147371_g1	19.54	0
c59006_g1	15.684	4.047
c76575_g1	3.29	0
c123270_g1	11.913	0
c112038_g1	0	9.478
c69682_g1	308.919	183.103
c90495_g1	6.119	16.159
c16982_g1	0	0
c112894_g1	0	0
c2849_g1	77.384	95.942
c130677_g1	0	5.078
c36057_g1	13.809	0
c108295_g1	0	22.936
c104861_g2	233.326	44.831
c19156_g1	46.005	29.789
c100653_g3	3.038	1.069
c82860_g1	145.109	16.999
c80114_g2	1.896	0
c151149_g1	45.02	0
c121679_g1	5.102	0
c115525_g1	0	25.704
c104795_g5	4.736	2.93
c104034_g9	1.729	0.439
c132719_g1	0	11.826
c103224_g3	10.98	14.89
c95788_g1	14.144	9.01
c88257_g1	5.176	4.448
c97051_g1	17.696	0
c121286_g1	0	18.984
c97294_g2	4.338	10.489
c36443_g1	1.142	0.248
c152523_g1	0	1.155
c102816_g1	10.729	13.477
c84445_g1	0	0
c103010_g1	111.1	234.357
c104462_g2	9.995	6.528
c146784_g1	16.606	0
c116930_g1	17.382	0
c93574_g1	349.654	649.861
c72663_g1	0	11.673
c75831_g1	143.359	215.03
c134015_g1	19.854	0
c88935_g2	0.419	0.525
c102872_g5	1.53	5.879
c76812_g2	9.126	0
c101962_g4	89.223	0
c92618_g1	6.758	17.61
c126408_g1	5.605	0
c127924_g1	0	14.326
c93391_g2	12.091	6.777
c94638_g1	1.875	0.783
c68590_g1	0	12.637
c138131_g1	0	0
c17468_g1	88.71	53.326
c96556_g1	0	0
c7665_g1	0	0
c10932_g1	0	4.247
c149360_g1	4.055	1.603
c100016_g5	4.034	8.934
c99418_g2	7.627	4.028
c148376_g1	2.609	0.735
c107874_g1	0	8.17
c152054_g1	0	7.378
c107506_g1	1.079	1.088
c100151_g1	4.055	4.963
c89073_g1	0.723	0.706
c147339_g1	130.084	11.95
c100374_g1	3.29	4.104
c366_g1	2.797	0.095
c103709_g1	3.332	7.798
c96724_g1	1.173	1.441
c91538_g1	5.438	0.592
c113851_g1	5.48	0
c124805_g1	0	0
c70201_g1	3.552	0.115
c144484_g1	34.69	0
c100434_g1	3.929	5.459
c91098_g1	1.373	0
c14580_g1	16.428	0
c113137_g1	0	58.928
c66492_g1	24.139	0
c101323_g1	1.98	0.239
c22381_g1	219.067	279.666
c96530_g1	4.201	0
c96799_g2	1.834	0
c71370_g1	0	7.378
c98532_g2	31.348	35.105
c103331_g1	8.109	2.777
c124324_g1	0	2.338
c90743_g1	54.869	58.909
c2245_g1	1.613	1.25
c122991_g1	0	9.984
c81968_g2	1.886	1.184
c54277_g1	0	1.098
c103446_g2	4.296	6.796
c99296_g1	20.169	6.624
c133209_g1	4.044	0
c104977_g6	41.154	47.217
c93181_g1	13.034	1.384
c8472_g1	0	118.82
c109737_g1	0	30.791
c106102_g1	23.762	0
c106769_g1	40.819	0
c104627_g1	0	0
c86915_g2	8.906	42.263
c84078_g2	0	0
c147071_g1	57.844	72.071
c85340_g1	11.913	0
c14809_g2	44.161	6.462
c145199_g1	68.667	0
c100496_g1	2.661	0.305
c96896_g2	24.695	12.332
c125901_g1	0	2.071
c105282_g1	27.775	7.302
c97690_g2	8.832	1.059
c72158_g1	37.424	4.037
c19069_g1	1.142	0.573
c10831_g1	0	0
c93189_g1	0	0
c110287_g1	0	0
c100902_g1	3.677	7.216
c144561_g1	0	5.45
c69693_g1	3.688	7.645
c130114_g1	0	50.596
c122061_g1	49.934	70.611
c132422_g1	8.036	0
c101684_g3	0.995	2.558
c150538_g1	0	2.797
c101122_g3	0	0
c139241_g1	30.53	0
c91588_g1	7.135	0
c134660_g1	56.619	0
c84018_g1	0	12.685
c105201_g1	33.014	36.26
c76249_g2	1.875	0
c103568_g1	53.475	5.45
c97930_g1	0	0
c67456_g2	0	3.646
c110738_g1	5.553	0
c86294_g1	0.283	4.333
c128216_g1	0	0
c101255_g1	16.292	22.22
c97660_g4	3.646	4.858
c71200_g1	3.07	0
c145203_g1	29.996	0
c130475_g1	0	0
c104575_g4	1.163	3.169
c103251_g1	135.082	139.838
c100549_g2	0	12.017
c142364_g1	32.783	0
c155312_g1	0	24.405
c106633_g1	6.538	0
c70432_g1	0.943	1.584
c130518_g1	37.183	0
c95231_g2	1.75	3.846
c88602_g1	31.17	26.811
c147042_g1	18.283	0
c103867_g3	8.885	4.791
c83944_g1	87.589	22.115
c72238_g1	0	0
c103701_g2	6.464	10.528
c99666_g1	0	0.878
c151193_g1	11.211	0
c144463_g1	3.258	0
c68931_g1	1.97	0.468
c2308_g1	6.265	0
c65386_g2	26.015	0
c132015_g1	21.426	0
c138333_g1	51.349	0
c87614_g1	7.533	1.804
c72573_g2	1.006	3.302
c126079_g1	50.353	0
c80994_g1	52.7	99.33
c69363_g1	7.921	1.747
c45383_g1	0.524	0.22
c142004_g1	0.482	1.164
c74506_g1	42.852	0
c56958_g1	0	12.208
c101988_g2	13.254	7.254
c83317_g1	165.633	472.638
c74851_g2	5.218	3.302
c98593_g1	28.351	0
c150616_g1	0	42.015
c144357_g1	10.236	0.191
c81552_g1	2.839	0
c151450_g1	30.834	0
c81553_g1	36.901	30.17
c103270_g1	10.069	1.126
c140369_g1	0	35.897
c124857_g1	60.788	0
c148881_g1	0	1.756
c111412_g1	102.037	0
c103539_g2	3.856	13.076
c81750_g1	1.184	1.355
c154201_g1	0	8.437
c96827_g5	1.048	0.353
c105583_g1	25.721	17.285
c98246_g2	13.191	0.458
c147595_g1	12.478	0
c103634_g1	1.854	0
c95530_g1	11.913	0
c102913_g1	2.797	7.025
c79207_g1	1.823	1.479
c6552_g1	37.299	0
c95061_g2	4.358	16.865
c114056_g1	6.234	54.07
c95397_g1	13.222	0
c102393_g1	6.611	0
c36098_g1	3.74	0.764
c119368_g1	0	6.939
c104822_g2	11.839	22.258
c12879_g1	0	1.804
c83339_g3	0	0
c120522_g1	0	12.274
c147763_g1	2.473	4.6
c99312_g1	30.939	7.225
c90166_g1	2.63	1.384
c101876_g1	17.56	6.28
c37611_g1	27.817	0
c124242_g1	81.994	0
c103452_g3	3.908	0
c82224_g1	0	0.964
c130895_g1	25.47	16.598
c101970_g1	35.518	0.744
c83966_g1	28.456	11.501
c105036_g7	10.991	6.185
c89224_g2	6.328	0.095
c101292_g1	583.483	244.227
c86776_g1	72.858	0
c71397_g3	2.64	0
c122324_g1	0	0
c104030_g2	1.163	0.248
c75520_g1	2.294	144.638
c103121_g2	3.426	2.205
c30981_g1	0	14.326
c30410_g1	9.23	0
c154242_g1	37.875	0
c103517_g1	35.633	31.593
c104851_g5	202.314	517.869
c75269_g1	11.724	24.606
c2287_g1	0	9.459
c150462_g1	0	0
c147539_g1	22.264	20.53
c107767_g1	0	15.873
c138069_g1	0	2.148
c88897_g1	25.816	0
c116012_g1	0	17.342
c104132_g2	17.926	0.086
c100284_g3	0	0
c101049_g1	29.294	43.476
c151475_g1	28.309	0
c94690_g1	57.436	46.854
c140663_g1	0.723	0
c124237_g1	2.2	1.708
c91347_g1	24.077	14.145
c103037_g3	0	0
c94620_g1	14.794	7.769
c73765_g1	0	1.708
c105126_g1	65.136	27.698
c15510_g1	10.069	0
c98644_g1	4.065	0
c76517_g1	0.251	2.281
c28413_g1	0	0
c105322_g5	6.255	0
c98487_g1	17.664	55.406
c124858_g1	31.515	0
c22490_g1	0	0
c100913_g2	2.179	1.708
c76169_g1	8.549	12.704
c24149_g1	0	0
c108018_g1	26.245	0
c98974_g1	0	7.13
c92052_g1	16.166	62.469
c96234_g2	1.854	0.974
c66857_g2	9.052	0
c87609_g1	41.123	52.734
c77308_g1	3.248	0.487
c105372_g2	30.991	9.325
c75814_g1	4.107	4.486
c123215_g1	0	0
c96898_g1	7.03	0
c141664_g1	0	5.86
c153648_g1	0	14.756
c99408_g4	2.871	6.433
c93987_g1	27.377	35.668
c26902_g1	0	12.274
c88639_g1	19.697	12.933
c22649_g1	5.721	0
c24603_g1	16.198	0
c97504_g1	0	8.915
c95881_g2	12.007	12.818
c52090_g1	470.938	316.937
c52210_g1	1.729	2.462
c134626_g1	24.108	0
c119639_g1	13.337	0
c96947_g1	1.802	4.572
c128466_g1	4.474	0
c103173_g3	1.425	0
c89392_g2	0	3.283
c102572_g2	0	3.665
c108113_g1	57.844	0
c114011_g1	0	4.047
c99087_g1	18.021	23.527
c108934_g1	16.386	0
c88049_g1	53.413	54.881
c54490_g1	13.536	12.465
c104813_g1	137.597	71.059
c70153_g1	12.154	0.534
c154069_g1	0	0
c22151_g1	14.553	25.99
c68512_g1	0	0
c38571_g1	39.195	10.929
c107275_g1	0	0
c91320_g1	0	0
c92716_g1	5.438	0
c112711_g1	14.018	0
c136335_g1	0.754	10.843
c155139_g1	0	0
c122887_g1	15.883	27.765
c100089_g1	6.768	17.533
c94563_g1	6.611	0.449
c99695_g1	9.031	75.765
c92662_g1	12.95	47.446
c60473_g1	3.185	0
c15558_g1	0.88	1.718
c126730_g1	1.498	1.737
c104991_g3	1.519	2.787
c15006_g1	0	0
c98815_g2	0.335	1.05
c126258_g1	5.668	0
c102048_g1	0.817	0.391
c95526_g1	143.705	120.004
c92932_g1	0	8.399
c139087_g1	18.063	1349.65
c81914_g1	26.528	47.675
c147081_g1	5.982	2.405
c39254_g1	0	0
c137576_g1	0	0
c70609_g1	2.829	0.706
c138943_g1	22.17	34.685
c102302_g1	4.358	5.689
c78578_g1	0	0
c84928_g1	0	0
c71326_g2	2.284	0
c102986_g5	6.622	0.181
c97085_g1	0.43	1.813
c70990_g1	145.779	137.146
c126853_g1	0	17.753
c2042_g1	0	52.438
c99773_g1	34.952	80.146
c91060_g1	0	0
c93602_g1	67.798	24.071
c121351_g1	0	0
c117589_g1	15.789	0
c101945_g4	0.566	1.126
c104984_g8	0	2.682
c104980_g2	63.167	30.046
c140394_g1	20.944	0
c48113_g1	22.075	0
c96777_g1	19.435	42.072
c122558_g1	29.996	0
c75794_g1	0	0
c90684_g1	9.136	3.675
c98435_g2	1.551	0.057
c92283_g3	40.672	3.398
c143358_g1	0	0
c150596_g1	43.04	0
c131612_g1	333.802	23.384
c906_g1	3.531	0.067
c108490_g1	10.76	0
c101412_g2	1.666	1.317
c100318_g1	21.583	42.149
c81816_g1	1.393	0.458
c79011_g1	0	5.841
c104553_g10	10.812	6.032
c111330_g1	21.342	0
c101664_g1	5.134	0.764
c87424_g1	0	0
c2044_g1	1.352	0
c143329_g1	52.711	0
c139098_g1	60.128	45.146
c1173_g1	0	1.728
c135101_g1	30.258	0
c92269_g1	4.149	9.525
c148768_g1	0	1.785
c78053_g1	1.896	3.961
c111528_g1	0.576	0.935
c149516_g1	0.168	0.554
c134134_g1	10.33	0
c103987_g2	3.824	1.689
c94527_g1	30.017	27.03
c97556_g1	9.304	9.974
c46802_g2	0	0
c75963_g1	4.002	0
c44548_g1	2.714	1.498
c117467_g1	7.68	0
c81206_g1	0	0
c98734_g1	12.353	0
c148618_g1	38.399	58.833
c101436_g6	17.937	5.87
c68022_g2	0	0
c103969_g1	258.052	112.826
c102836_g1	2.315	3.407
c91872_g2	17.717	21.313
c154662_g1	0	45.518
c103879_g8	16.512	15.634
c148023_g1	4.264	0
c72764_g1	1.593	1.298
c20925_g1	0	0
c7013_g1	0	0
c31075_g1	0	10.47
c141799_g1	2.902	0.2
c103912_g1	6.066	5.889
c91489_g1	1.739	0.449
c152736_g1	0	16.264
c126884_g1	0	0
c103850_g2	100.717	0
c104227_g1	41.311	33.711
c104988_g1	3.227	3.78
c92360_g1	24.077	20.13
c154523_g1	0	0
c104930_g1	13.516	4.839
c77472_g1	0	5.03
c95837_g1	6.873	28.176
c101996_g4	3.856	3.14
c124524_g1	0	5.574
c95304_g3	2.693	1.747
c94983_g2	4.4	0.2
c94598_g1	2.357	24.701
c19170_g1	102.97	8.304
c53127_g1	2.682	0
c76910_g1	37.77	55.139
c110106_g1	0	11.73
c108663_g1	91.549	0
c101984_g1	143.778	209.952
c92875_g1	2.871	0
c66644_g2	26.224	57.888
c101348_g1	63.942	24.129
c91173_g2	2.556	0.42
c86358_g1	32.594	96.801
c87583_g1	1.058	1.422
c10569_g1	12.845	7.75
c103248_g4	29.546	5.03
c149690_g1	0	1.413
c54933_g1	335.217	461.805
c137726_g1	0	2.634
c101599_g2	36.628	23.861
c147490_g1	0	14.155
c121231_g1	0	0
c99227_g1	23.982	14.031
c135149_g1	3.698	0
c124511_g1	0	8.399
c94747_g1	0	10.824
c150160_g1	0	46.387
c711_g1	11.839	0
c145156_g1	17.078	0
c127402_g1	0	4.839
c104573_g5	0.293	1.241
c61249_g1	0	0
c102636_g2	27.775	31.449
c96913_g2	0	2.558
c91069_g1	21.111	22.267
c23674_g1	2.347	0
c143723_g1	11.808	0
c97621_g2	2.242	0
c112294_g1	11.913	0
c109158_g1	0	3.255
c104000_g1	13.505	11.205
c79350_g2	0	0
c104369_g2	10.236	0.239
c40100_g1	0	4.142
c101266_g1	17.885	20.731
c94211_g1	2.284	0
c4360_g1	0	0
c125872_g1	1.519	0
c82671_g1	19.11	17.228
c96940_g3	0	3.188
c83540_g1	1.446	0.83
c139271_g1	4.138	0
c87559_g1	10.844	8.037
c85141_g1	4.757	0
c98209_g2	0	0
c81027_g1	0	0
c122078_g1	0	13.047
c105660_g1	0	0
c89031_g1	5.542	11.358
c75358_g1	0	0
c62364_g1	5.396	0
c94641_g1	2.892	0.458
c76779_g1	4.034	0.773
c87106_g2	8.298	3.465
c144641_g1	0	67.967
c94303_g1	6.182	0.525
c71699_g1	0	0
c149278_g1	0	3.007
c134140_g1	7.124	0
c87646_g2	81.869	34.828
c145018_g1	0	0
c132686_g1	0	3.961
c87510_g4	3.227	2.081
c20443_g1	0	4.734
c140113_g1	38.242	74.209
c16032_g1	0	2.93
c15615_g1	4.505	0
c89452_g1	3.594	10.967
c133538_g1	4.107	1.222
c86503_g1	2.095	0
c83167_g1	215.128	50.224
c66447_g1	2.504	1.699
c14541_g1	60.893	98.271
c104062_g2	33.255	9.821
c75373_g1	10.247	0
c14626_g1	7.952	0.105
c104400_g1	19.781	32.747
c97923_g2	0.859	4.763
c97034_g2	4.055	4.62
c91573_g1	0	0
c152969_g1	43.04	0
c84059_g1	2.357	13.362
c102462_g1	1.299	1.117
c94069_g1	13.39	9.211
c67585_g1	0	0
c144138_g1	0	41.347
c43765_g1	1.414	0.687
c86803_g2	1.991	0.735
c62229_g2	2.755	3.169
c154245_g1	0	18.555
c99541_g2	7.198	15.329
c84576_g1	1.373	1.489
c133691_g1	0	0
c114171_g1	35.706	48.42
c102647_g8	2.064	0.62
c83232_g1	2.588	0.067
c51892_g1	130.566	75.039
c14159_g1	7.114	0
c90614_g2	13.096	0
c104554_g6	0	0
c102717_g1	36.261	91.38
c91440_g2	0.199	1.346
c147733_g1	0.744	20.492
c147425_g1	13.096	0
c116679_g1	30.216	0
c11041_g1	41.636	0
c104820_g4	0	7.387
c87601_g1	1.593	1.298
c126401_g1	0	14.555
c96820_g2	1.163	10.098
c107515_g1	0	3.961
c98354_g1	6.024	2.176
c108367_g1	0	19.986
c104071_g2	1.236	5.087
c89536_g5	2.787	3.675
c151949_g1	13.096	0
c77245_g1	32.72	1.441
c61733_g1	1.572	15.911
c131386_g1	0	0
c73794_g1	0	2.501
c22750_g1	70.207	0
c124675_g1	0.922	3.236
c23112_g1	0	0.974
c101801_g1	96.725	105.887
c79221_g1	1.917	0.248
c108531_g1	30.53	0
c76380_g1	0	2.109
c104572_g3	2.452	1.021
c102500_g1	19.708	5.584
c155211_g1	11.567	0
c147795_g1	5.878	6.777
c102351_g2	15.621	1.269
c87280_g2	0	6.261
c66700_g1	10.435	0
c111400_g1	0	19.843
c84845_g2	0	0
c14360_g1	4.034	1.222
c103368_g1	27.283	5.746
c149844_g1	1.006	0
c88655_g1	3.248	0.305
c109378_g1	18.744	0
c116469_g1	35.14	0
c3175_g1	0	6.013
c95991_g1	0	0
c90594_g1	0	0
c93267_g1	0	0.84
c71138_g1	0	0.964
c118884_g1	91.549	0
c140109_g1	0	6.653
c94293_g1	1.53	6.175
c100018_g2	20.064	2.625
c148591_g1	10.697	10.26
c96909_g1	5.574	0
c114330_g1	0	5.421
c9812_g1	1.456	1.966
c52483_g1	91.895	6.633
c101451_g1	1.75	10.384
c103727_g1	7.041	1.184
c85056_g1	13.421	10.89
c95624_g1	70.595	153.19
c92061_g1	4.222	3.35
c126869_g1	0	0
c100993_g1	10.509	21.752
c84430_g1	12.625	0
c149249_g1	0	0.534
c113932_g1	18	0
c98330_g2	12.604	9.487
c76305_g1	0	0
c19256_g1	18.974	10.413
c118951_g1	0	3.789
c52353_g1	57.918	186.444
c131398_g1	0	0
c134718_g1	0	17.839
c111969_g1	0	33.95
c8648_g1	0.272	0.935
c148305_g1	0.377	2.014
c20387_g1	0	0.849
c79794_g2	9.241	0.83
c70087_g1	0	0
c15553_g2	5.867	0
c93588_g1	1.393	0.907
c103890_g6	8.35	11.177
c94055_g1	5.019	11.091
c141500_g1	0	2.806
c70246_g1	2.116	454.847
c146875_g1	56.619	0
c51855_g1	9.388	0
c53930_g1	305.242	1250.31
c123103_g1	1.834	0.821
c105330_g5	14.081	0
c135446_g1	0	0
c105238_g2	5.05	3.942
c88959_g2	3.175	0
c88085_g1	30.394	1.126
c89377_g1	26.256	42.826
c78713_g1	13.736	32.452
c75421_g2	4.327	3.589
c91805_g1	20.179	79.411
c99373_g1	8.046	13.219
c123240_g1	0	14.527
c103370_g2	4.882	0.611
c104870_g3	9.367	8.886
c98771_g1	9.325	11.978
c122760_g1	0	4.228
c99349_g1	8.675	3.732
c67407_g1	0	7.97
c85588_g1	17.591	1.336
c77186_g1	0	0
c99881_g1	12.541	0
c94688_g1	8.099	0.639
c55310_g1	0	8.17
c133276_g1	24.422	0
c126268_g1	6.957	0
c102590_g4	5.207	0.057
c81035_g1	0	8.218
c94939_g2	12.614	37.692
c141113_g1	5.312	3.999
c130925_g1	0.409	0.993
c94067_g1	0.88	5.698
c34179_g1	0	0
c109325_g1	0	6.939
c101331_g1	0.786	7.674
c91352_g1	20.692	762.115
c146231_g1	0	11.673
c114041_g1	0	2.348
c99879_g1	5.679	0.41
c97618_g2	0.953	2.071
c103601_g5	2.074	5.412
c102282_g1	29.242	0
c147259_g1	0	0
c104378_g2	0	6.929
c83168_g1	23.678	0
c100942_g1	3.73	40.956
c87358_g1	24.81	11.864
c54449_g1	33.213	0
c110809_g1	0	0
c102208_g2	6.286	7.55
c132028_g1	30.813	5.335
c104345_g2	25.952	5.87
c81052_g2	40.169	7.235
c138044_g1	0	13.887
c104349_g2	2.169	1.25
c123451_g1	35.004	53.421
c104876_g1	3.426	0
c68204_g2	16.627	0
c94692_g2	0	0
c80338_g1	1.802	2.816
c82616_g1	0	0.897
c67764_g1	3.625	0.554
c67449_g1	188.725	0
c66293_g1	9	0
c44399_g1	23.71	0
c119099_g1	1.53	0
c100242_g1	0.199	1.184
c32558_g1	0	0
c138157_g1	31.201	0
c111939_g1	0	6.013
c109197_g1	11.252	0
c102607_g3	5.825	7.111
c102183_g1	2.714	2.128
c101067_g1	15.129	13.878
c93485_g1	114.054	221.224
c16743_g1	24.957	0
c103239_g4	20.671	1.785
c132947_g1	0	32.69
c104863_g1	1.132	1.04
c92554_g1	19.603	31.163
c16422_g1	0.712	0.697
c114784_g1	0	2.31
c137893_g1	84.687	0
c28235_g1	0	0
c88099_g1	0	0
c101624_g2	3.028	2.367
c128016_g1	2.116	0
c125166_g1	0	14.326
c119105_g1	0	3.961
c69367_g1	0	0
c100290_g1	5.071	0
c104138_g1	5.878	0.515
c21888_g1	1.75	1.25
c121399_g1	0	0
c86436_g1	12.835	10.384
c29623_g1	0	0
c129531_g1	0	0
c96230_g1	0	0
c86047_g1	16.009	0.143
c128409_g1	63.733	0
c77953_g1	14.05	10.509
c99857_g1	7.69	0
c97299_g2	0.985	0
c96876_g1	0.398	3.971
c88255_g1	65.629	34.695
c70781_g1	144.711	230.645
c94657_g1	9.01	25.474
c88585_g1	22.704	25.016
c104268_g2	0.639	1.699
c118853_g1	0	15.873
c4667_g1	0.629	0.401
c118121_g1	25.711	0
c151176_g1	0.272	1.833
c104671_g3	18	3.331
c104600_g1	2.19	2.138
c141355_g1	0	0
c122994_g1	2.033	1.651
c66625_g2	0	0
c107143_g1	0	0
c101137_g1	2.724	1.632
c115882_g1	0	24.405
c97692_g2	23.427	6.357
c90724_g1	4.306	0.735
c84356_g1	0	0
c149948_g1	0	26.219
c95573_g2	10.131	17.762
c93994_g1	38.996	60.837
c98244_g1	0.807	1.479
c21677_g1	7.889	0
c103928_g1	12.185	5.24
c134080_g1	0	0
c99635_g1	10.896	12.332
c94459_g1	3.101	0.639
c81256_g2	0.293	0.964
c153989_g1	0	17.867
c148830_g1	12.164	0
c100509_g1	8.717	5.879
c93656_g1	42.024	69.389
c100172_g1	7.198	0
c7851_g1	0	0
c42007_g1	0	0
c143414_g1	0	0
c94713_g3	0	0.687
c4092_g1	24.422	0
c147306_g1	2.441	0
c146432_g1	52.952	0
c24807_g1	16.072	8.266
c100521_g1	2.996	5.622
c122769_g1	47.252	0
c97406_g1	9.869	7.893
c103039_g3	2.944	8.514
c92488_g1	209.669	55.807
c45645_g1	1.54	0.506
c129600_g1	0	2.863
c121391_g1	0	10.566
c64540_g1	1.718	8.266
c22008_g1	1.268	1.623
c134441_g1	0	14.756
c97389_g1	2.431	0.592
c110278_g1	18.869	0
c105355_g7	5.123	0.124
c87283_g1	0	0
c93408_g2	222.116	412.116
c151317_g1	0.786	0.134
c138025_g1	0	5.813
c18343_g1	0	13.047
c68150_g1	2.106	11.606
c23802_g1	9.985	98.853
c109707_g1	0	12.322
c129127_g1	0	12.322
c22212_g1	51.108	17.829
c121568_g1	0	24.043
c86432_g1	7.91	39.648
c98124_g1	23.951	5.02
c104458_g3	21.646	10.804
c56832_g1	3.311	3.713
c118950_g1	1.09	0.678
c75128_g1	4.442	0.095
c31415_g1	1.425	1.174
c104126_g2	13.704	1.079
c97665_g1	0	3.197
c85633_g2	23.448	33.177
c81368_g3	2.483	0.2
c17242_g1	36.471	0
c85241_g2	3.416	25.684
c105216_g3	52.459	2.52
c138367_g1	22.002	0
c103504_g1	8.078	11.043
c102054_g3	3.615	3.026
c88459_g1	27.953	1.346
c104529_g1	2.598	0.544
c102192_g1	8.308	0
c18240_g1	3.96	0
c74650_g1	3.719	0
c112865_g1	0	5.937
c1091_g1	0	0
c100058_g1	4.044	1.613
c27751_g1	0	0
c96216_g3	1.896	2.634
c86847_g2	2.892	2.214
c83458_g1	0	0
c66361_g1	0	0
c103557_g1	10.666	45.556
c34698_g1	0	6.156
c141825_g1	2.588	1.212
c105170_g1	8.067	0.639
c14970_g1	21.342	0
c134148_g1	1.006	0.363
c105052_g2	60.453	83.171
c81398_g1	13.914	52.648
c104526_g1	2.169	2.262
c103856_g3	3.101	0.764
c6353_g1	0	0
c143006_g1	0	14.155
c88187_g1	24.412	24.587
c102155_g2	4.275	12.437
c10610_g1	0	0
c75240_g1	1.802	0.286
c77705_g2	3.657	0
c104852_g14	22.159	12.866
c114362_g1	32.783	0
c111362_g1	11.483	0
c33783_g1	10.97	0
c126199_g1	0.702	0
c100098_g2	1.425	4.696
c132484_g1	11.839	0
c125046_g1	0	26.219
c102331_g1	7.124	0.477
c118044_g1	0	5.45
c104470_g1	34.868	29.283
c100797_g2	32.553	5.211
c94525_g3	14.092	5.04
c137254_g1	0	5.316
c67483_g1	41.867	47.694
c145693_g1	0	7.779
c104451_g1	2.274	1.145
c89828_g1	2.242	5.889
c67262_g1	0	0
c90084_g1	0	0
c70972_g1	10.351	0.897
c125254_g1	20.483	0
c143796_g1	23.406	0
c102362_g1	8.13	8.199
c5579_g1	0	1.155
c91521_g1	15.548	8.523
c88911_g1	1.582	0
c69744_g2	4.212	0
c96644_g2	3.95	5.603
c130317_g1	16.386	8.218
c115984_g1	16.072	0
c99072_g2	73.791	37.787
c100941_g4	0	0
c25278_g1	0	0
c151967_g1	0	8.924
c93582_g1	3.74	1.04
c101567_g3	19.98	6.586
c118130_g1	70.291	0
c80856_g2	27.859	22.315
c104221_g3	18.985	2.377
c103427_g2	2.399	2.797
c91574_g1	1.111	0.21
c78422_g1	0	0
c122764_g1	0.251	1.059
c98272_g1	5.501	2.195
c105178_g2	0	2.023
c88249_g2	0	8.266
c97307_g1	4.044	0
c95259_g1	9.765	6.5
c137979_g1	31.505	0
c69246_g1	4.62	0
c100796_g2	13.84	22.792
c90385_g1	2.839	7.426
c102312_g8	9.45	0
c89528_g1	3.07	0
c104886_g2	9.042	0
c104625_g2	5.783	8.428
c101965_g2	2.504	0.458
c46566_g1	0	0
c74496_g1	0.901	0.22
c103981_g3	0	8.437
c118125_g1	4.966	0
c130862_g1	1.844	0.439
c77884_g2	0.262	0.649
c83485_g1	1.687	1.89
c147344_g1	109.727	583.269
c122145_g1	94.137	57.601
c72716_g1	0	0
c144116_g1	1.006	0
c24541_g1	19.854	0
c68320_g1	0	0
c102714_g5	4.715	0.296
c103927_g2	26.402	24.176
c91588_g2	6.873	0
c29147_g1	0	34.141
c130237_g1	0	19.576
c101296_g3	6.705	0.124
c150970_g1	42.852	0
c134709_g1	0	0
c67542_g1	1.582	0
c118531_g1	146.649	0
c87908_g1	0.335	0.754
c133519_g1	0	1.136
c117750_g1	0	13.047
c105156_g2	19.372	6.691
c138826_g1	115.615	96.734
c104954_g3	8.822	1.384
c83244_g1	459.853	368.506
c135749_g1	6.464	0
c101981_g6	14.27	26.677
c124127_g1	13.568	0
c95311_g1	88.689	431.042
c97630_g1	31.327	61.897
c71089_g1	13.023	28.176
c133862_g1	0	3.045
c32868_g1	58.662	0
c77331_g1	0	0
c126377_g1	0	11.072
c100890_g1	3.531	14.298
c101150_g3	24.024	243.396
c148200_g1	37.697	3.102
c100428_g1	1.331	8.065
c17228_g1	0	0
c38348_g1	0	0
c89532_g1	1.477	0.334
c149945_g1	0	4.658
c100156_g3	1.928	1.842
c79917_g1	2.347	0
c100917_g3	14.982	2.596
c104835_g1	4.903	0
c150563_g1	25.617	0
c84860_g1	0	0
c152305_g1	15.066	0
c129124_g1	0	0
c8686_g2	0	0
c60085_g1	0.723	2.902
c45946_g1	0	0
c150131_g1	0	47.141
c105036_g11	10.991	6.643
c104415_g3	44.046	40.087
c100741_g2	1.802	6.452
c105288_g1	52.239	11.368
c127035_g1	10.069	7.387
c87904_g1	72.25	48.773
c102930_g1	1.257	3.369
c104552_g1	27.377	5.774
c91216_g1	3.457	1.164
c102464_g8	36.335	43.638
c104082_g1	5.417	0.277
c125167_g1	1.268	2.062
c103379_g1	22.285	3.827
c126595_g1	0	45.528
c104118_g1	4.704	6.538
c90012_g1	0.503	1.432
c155242_g1	0	0
c105173_g3	5.668	6.567
c27527_g1	2.934	0.325
c68087_g1	2.431	2.548
c132921_g1	0	22.334
c102761_g1	6.286	57.64
c75934_g1	51.453	0
c13918_g1	0	0
c114364_g1	0.419	1.069
c76839_g1	1.205	0.63
c90098_g1	4.369	2.921
c87833_g1	0	0
c106460_g1	24.307	0
c104894_g1	1.603	1.298
c76745_g1	0.451	0.382
c96957_g1	195.87	225.939
c21915_g1	0	3.894
c137720_g1	0	10.9
c96976_g1	56.954	85.538
c76822_g3	1.393	0.792
c16560_g1	4.683	0
c98747_g4	13.023	0
c98013_g3	0	0
c101331_g3	1.247	17.887
c88109_g1	5.846	28.977
c99752_g1	11.996	8.867
c102887_g1	55.822	90.053
c149765_g1	28.173	0
c79941_g1	0	0
c136205_g1	0	49.04
c108640_g1	0	45.518
c106418_g1	0	0
c149840_g1	0	3.503
c95734_g4	5.081	1.374
c77902_g1	17.256	0
c94084_g1	0	1.107
c139156_g1	11.839	0
c82123_g1	0	0
c127741_g1	6.087	2.386
c105521_g1	2209.45	271.906
c102969_g29	10.718	5.068
c104915_g4	28.236	60.131
c103087_g1	11.252	0
c149321_g1	0.356	0.573
c100738_g1	5.312	8.886
c136300_g1	16.627	0
c97407_g2	0	3.846
c99506_g1	0	0
c93721_g2	1.31	0
c121124_g1	0	32.537
c117246_g1	0	0
c104027_g1	30.709	19.767
c102003_g1	3.73	0.076
c152545_g1	23.406	0
c104534_g1	76.41	41.175
c110534_g1	0	0
c99771_g1	9.733	14.565
c88933_g2	0.807	0
c97575_g1	27.356	35.897
c87639_g1	12.751	9.669
c76298_g1	152.851	262.963
c88855_g1	14.783	0
c124873_g1	1.551	1.899
c105346_g1	88.584	69.227
c104881_g1	18.723	24.94
c126321_g1	0	7.979
c112720_g1	0	6.824
c103473_g1	13.264	0.916
c82868_g2	0	0
c82781_g1	1.341	0
c116963_g1	6.464	0
c151347_g1	8.623	7.34
c90042_g1	23.186	19.127
c100231_g1	9.073	14.031
c71731_g1	29.766	33.74
c40814_g1	39.635	8.81
c77890_g1	15.265	26.858
c131334_g1	3.96	4.686
c104002_g1	0.712	1.184
c3187_g1	3.845	0
c145570_g1	39.3	0
c34161_g1	0	32.623
c120068_g1	0	2.071
c123552_g1	8.319	0
c81976_g1	2.902	0
c70170_g2	5.102	0.534
c118019_g1	3.164	0
c116294_g1	24.139	0
c97386_g1	103.504	139.838
c103051_g2	12.656	9.373
c115321_g1	39.593	0
c103183_g6	0.817	14.832
c72609_g1	0.995	0.573
c102232_g6	9.429	9.249
c51448_g1	0	0
c82706_g2	1.519	0
c92184_g1	0	3.035
c77123_g1	0	0
c137450_g1	0	11.912
c94949_g1	6.517	1.67
c75851_g1	9.073	33.902
c104847_g1	0	0
c102787_g8	3.353	0.353
c108273_g1	0	13.047
c131285_g1	11.651	36.489
c115533_g1	1.194	1.928
c96452_g1	5.909	0.382
c87944_g1	0	2.472
c104880_g9	0	4.181
c97995_g1	63.607	69.866
c95831_g3	21.667	23.756
c146845_g1	0	9.039
c94275_g2	0.199	2.176
c151201_g1	62.454	0
c111506_g1	0	6.824
c75086_g1	0	8.905
c70939_g1	23.228	6.07
c111439_g1	0	6.319
c19313_g1	12.478	9.478
c98154_g1	70.427	114.993
c93254_g1	78.023	187.57
c73309_g1	0	9.984
c87607_g1	30.478	32.652
c121798_g1	0	0
c99811_g1	30.038	22.907
c90406_g1	0	6.319
c100974_g1	18.419	14.069
c100163_g1	2.473	2.606
c97976_g1	0	0.983
c17364_g1	2.535	0.983
c151003_g1	0	0
c105300_g3	1.142	1.747
c67301_g1	3.835	0.439
c153240_g1	2.839	0
c96241_g1	1.31	1.002
c62887_g1	0	0
c102497_g2	119.094	79.974
c118111_g1	0	0
c99479_g1	5.731	2.615
c151077_g1	0	10.28
c24800_g1	0	3.617
c17808_g1	0	0
c103529_g1	60.579	158.659
c87324_g2	0	0
c6304_g2	0	0
c97608_g1	40.934	48.105
c106436_g1	1.142	0.935
c99396_g2	38.671	97.087
c49802_g1	0	9.02
c148341_g1	1.802	2.797
c70880_g1	29.849	0
c90389_g1	3.101	0.792
c117273_g1	2.703	0
c89144_g1	2.829	8.896
c104622_g3	13.055	8.142
c100792_g2	0.262	2.319
c75019_g1	1.079	0.601
c104427_g2	0.964	2.071
c64844_g1	0	0
c97275_g1	2.064	12.494
c94228_g1	1.938	0.954
c9622_g1	0	13.859
c100376_g2	0	34.265
c96838_g1	2.902	8.371
c122799_g1	3.3	0
c20534_g1	7.502	5.469
c101594_g1	27.303	22.487
c147786_g1	0.398	2.539
c102876_g1	11.829	8.657
c99323_g4	19953.5	4456
c83412_g1	26.643	20.635
c75022_g1	28.016	7.407
c104214_g4	8.56	30.18
c124071_g1	18.293	0
c82780_g1	1.949	0
c111961_g1	11.535	0
c138011_g1	0	31.488
c40105_g1	3.416	0.239
c92572_g1	12.751	74.629
c76158_g1	26.622	25.207
c100211_g1	89.066	95.56
c102532_g1	63.114	35.926
c26900_g1	0	0
c103436_g1	2.001	0.21
c100223_g1	30.866	35.191
c97487_g1	25.606	3.675
c79761_g4	4.62	1.26
c53411_g1	2.944	1.193
c23527_g1	2.41	0.296
c103765_g1	165.351	38.98
c100906_g1	3.478	5.25
c83778_g2	1.268	2.968
c28545_g1	0	0
c19605_g2	46.194	5.25
c153360_g1	0	3.875
c105194_g3	45.775	0
c68951_g1	0	0
c117083_g1	0	12.322
c96905_g1	3.384	0
c15458_g2	1.613	0.687
c117812_g1	0	0
c68470_g1	0	0
c125941_g1	0	4.104
c83470_g2	0	0
c92407_g1	29.305	41.643
c86277_g2	22.484	0
c79257_g2	28.508	14.651
c138706_g1	0	0
c113601_g1	1.352	0.363
c97509_g1	5.647	3.245
c281_g1	2.41	0
c107671_g1	0	0
c88626_g1	0	0
c101161_g1	3.604	10.117
c96245_g1	6.192	7.989
c89668_g1	1.938	1.556
c8868_g1	0	0
c94513_g3	2.001	1.527
c114136_g1	0	21.685
c100664_g4	13.138	4.2
c89106_g1	0	0
c16973_g1	0	0
c93080_g2	0.744	0.41
c99419_g2	0	0
c80762_g1	0	0
c125882_g1	7.69	0
c36585_g1	10.32	41.939
c115283_g1	56.619	0
c97943_g3	0	1.584
c96861_g1	5.354	4.076
c54891_g1	0	0.277
c114879_g1	0	1.298
c36195_g1	3.96	4.343
c34423_g1	6.852	2.157
c126323_g1	0	0
c79993_g1	0	5.784
c103150_g1	15.674	26.639
c54338_g1	221.33	245.992
c104433_g5	13.065	10.022
c102156_g2	0.105	4.982
c84530_g1	1.98	0
c146458_g1	42.852	0
c124818_g1	16.942	0
c18265_g1	0.88	1.117
c9377_g1	4.778	2.806
c81829_g1	46.33	12.599
c153225_g1	0	14.785
c118788_g1	33.495	0
c98939_g1	10.048	9.392
c104553_g3	9.964	5.431
c98467_g2	27.691	79.153
c94117_g1	0	1.317
c35445_g1	70.595	37.176
c90583_g1	0	0
c77334_g2	0	0
c88066_g1	6.81	0
c25755_g1	3.499	0
c99202_g2	3.395	4.906
c79464_g1	0	0
c124229_g1	10.928	0
c106176_g1	9.566	0
c105247_g2	0.744	1.938
c90942_g1	4.243	94.692
c62891_g1	2.913	1.537
c85050_g1	4.484	0
c101715_g1	3.52	4.83
c93115_g2	1.813	0.554
c86220_g1	0.503	4.553
c134502_g1	0	0
c91016_g1	1.289	1.804
c138958_g1	28.278	43.514
c131983_g1	0	0
c94608_g2	7.25	13.152
c26660_g1	0	0
c104989_g2	5.92	8.027
c102503_g1	1.572	2.892
c89979_g1	1856.68	0.229
c130876_g1	24.181	18.755
c98643_g1	5.239	0.095
c68059_g1	0.712	4.209
c40644_g1	0	1.957
c4551_g1	0	57.296
c66836_g1	2.808	1.909
c93623_g1	30.415	38.188
c89256_g2	0	1.508
c134070_g1	21.918	0
c81894_g1	73.937	193.974
c133481_g1	4.264	0
c129748_g1	30.059	0
c70957_g1	11.2	13.658
c142832_g1	14.689	0
c105988_g1	4.579	17.008
c76770_g2	0.786	4.877
c94255_g1	18.618	59.93
c510_g1	1.54	1.25
c105229_g5	3.091	3.961
c76272_g1	0.775	1.651
c101979_g5	19.519	34.618
c91650_g1	6.768	8.323
c105177_g1	229.439	0.563
c99551_g2	2.672	1.374
c80434_g2	2.179	0.334
c125839_g1	40.285	0
c107280_g1	1.582	1.04
c91269_g1	0	1.394
c71587_g1	97.333	0
c3395_g2	2.504	0
c99761_g1	3.237	0.41
c126805_g1	84.792	0
c84355_g1	0	0
c89980_g1	1.572	3.465
c126286_g1	34.512	0
c17931_g1	0.817	1.002
c66063_g1	0	0
c83223_g1	30.845	33.521
c60924_g1	0	15.987
c24542_g1	0	14.985
c20563_g1	0.325	1.021
c87877_g1	4.903	0
c44278_g1	0	0
c101144_g1	7.502	8.571
c84653_g1	2.473	1.403
c122834_g1	29.776	0
c115124_g1	154.37	0
c142873_g1	7.502	0
c99129_g4	0	6.137
c98242_g1	4.809	6.653
c86594_g1	187.594	55.683
c69825_g1	21.248	26.763
c147134_g1	32.154	13.057
c118183_g1	0	0
c20665_g1	40.348	57.191
c135560_g1	0	7.779
c31082_g1	0	0
c70514_g1	23.05	9.363
c90153_g1	2.106	3.694
c149096_g1	15.485	18.249
[truncated: 54,394 more rows]
