# Supplementary material for: De novo transcriptomic analysis of leaf and fruit tissue of Cornus officinalis using Illumina platform
Source: PLoS One. 2018 Feb 16;13(2):e0192610. doi: 10.1371/journal.pone.0192610 (PMC5815590; doi:10.1371/journal.pone.0192610)
Supplement: S10 Table — (XLS) [file pone.0192610.s010.xls]

## Sheet: coYP_vs_coGS.diff.exp.annot
S10 Table Summary of significance DEGs coYP versus coGS
seq_id	coYP_count	coGS_count	significant	regulate
c46398_g1	1	13731	yes	up
c54448_g1	2	16524	yes	up
c105236_g1	0	7296	yes	up
c97619_g1	4	20190	yes	up
c87048_g1	3	11201	yes	up
c101220_g5	1	6788	yes	up
c98878_g3	4	10915	yes	up
c92266_g1	7	15492	yes	up
c101741_g1	104	176052	yes	up
c101827_g3	23	28744	yes	up
c71188_g1	2	4758	yes	up
c101344_g3	2	4668	yes	up
c17442_g1	1	3358	yes	up
c19643_g2	2	3912	yes	up
c35539_g1	0	1997	yes	up
c92627_g1	13	13564	yes	up
c103949_g2	478	411767	yes	up
c73031_g1	9	8440	yes	up
c97925_g1	1	2169	yes	up
c98545_g1	2	2792	yes	up
c130537_g1	9	7159	yes	up
c95139_g1	0	1258	yes	up
c101076_g1	0	1251	yes	up
c105140_g4	4	3173	yes	up
c104109_g1	0	1093	yes	up
c48297_g1	0	1090	yes	up
c103840_g1	0	981	yes	up
c86161_g1	0	970	yes	up
c130528_g1	53	22739	yes	up
c89790_g1	0	858	yes	up
c101220_g6	0	843	yes	up
c100467_g1	0	839	yes	up
c91639_g1	0	837	yes	up
c102004_g2	10	4204	yes	up
c76835_g1	0	749	yes	up
c69994_g1	0	734	yes	up
c92223_g1	0	732	yes	up
c100356_g3	0	710	yes	up
c56995_g1	2	1326	yes	up
c106232_g1	0	661	yes	up
c91692_g1	8	2935	yes	up
c122210_g1	22	6825	yes	up
c66540_g1	0	627	yes	up
c115258_g1	0	591	yes	up
c75332_g2	0	578	yes	up
c86608_g1	8	2638	yes	up
c78446_g1	0	563	yes	up
c78568_g1	18	5058	yes	up
c14404_g1	176	43485	yes	up
c84577_g1	0	532	yes	up
c102169_g1	1	785	yes	up
c8179_g1	0	523	yes	up
c91690_g1	0	507	yes	up
c52565_g1	0	499	yes	up
c105975_g1	0	486	yes	up
c99066_g1	0	484	yes	up
c101198_g1	0	481	yes	up
c70246_g1	12	3054	yes	up
c101855_g1	3	1142	yes	up
c105454_g1	684	145335	yes	up
c55035_g1	1121	234385	yes	up
c104178_g1	0	463	yes	up
c83139_g1	3	1082	yes	up
c70246_g2	0	442	yes	up
c53742_g1	0	430	yes	up
c48786_g1	0	418	yes	up
c87093_g1	166	31170	yes	up
c91610_g1	4	1167	yes	up
c86283_g1	4	1158	yes	up
c100384_g1	0	399	yes	up
c65705_g1	2	776	yes	up
c122461_g1	88	15996	yes	up
c101384_g2	0	389	yes	up
c21245_g1	2	749	yes	up
c45328_g1	6	1435	yes	up
c101176_g2	0	381	yes	up
c103431_g4	0	377	yes	up
c75570_g1	80	13602	yes	up
c122593_g1	25	4357	yes	up
c122087_g1	535	85245	yes	up
c100113_g1	0	344	yes	up
c100376_g2	0	343	yes	up
c76820_g1	0	342	yes	up
c113599_g1	205	31254	yes	up
c1070_g1	0	333	yes	up
c88024_g1	15	2553	yes	up
c92885_g1	24	3520	yes	up
c97449_g2	0	290	yes	up
c139318_g1	30	4235	yes	up
c75914_g1	15	2211	yes	up
c103309_g1	81	10485	yes	up
c100013_g1	0	277	yes	up
c95109_g3	0	273	yes	up
c35631_g1	19	2566	yes	up
c98545_g2	0	269	yes	up
c104989_g6	20	2653	yes	up
c101808_g1	0	265	yes	up
c103054_g1	35	4499	yes	up
c96331_g2	25	3170	yes	up
c147356_g1	75	8530	yes	up
c13782_g1	0	244	yes	up
c95408_g1	27	3162	yes	up
c99616_g1	0	240	yes	up
c99079_g1	49	5527	yes	up
c99661_g1	0	237	yes	up
c101026_g2	0	237	yes	up
c139127_g1	42	4766	yes	up
c93025_g1	0	235	yes	up
c92536_g2	10	1301	yes	up
c34151_g1	0	233	yes	up
c104382_g1	22	2470	yes	up
c98544_g1	0	225	yes	up
c100010_g1	0	225	yes	up
c103603_g9	8	1027	yes	up
c87136_g1	0	219	yes	up
c91592_g2	0	215	yes	up
c94528_g1	12	1366	yes	up
c78753_g1	0	209	yes	up
c149537_g1	0	205	yes	up
c104337_g2	0	203	yes	up
c92187_g1	13	1388	yes	up
c100924_g4	0	199	yes	up
c100838_g1	0	198	yes	up
c104557_g2	113	10262	yes	up
c104463_g1	4	557	yes	up
c100356_g1	0	194	yes	up
c97578_g1	23	2199	yes	up
c139087_g1	202	17580	yes	up
c147738_g1	91	8092	yes	up
c1284_g1	0	189	yes	up
c46644_g1	0	188	yes	up
c100448_g2	50	4464	yes	up
c104743_g2	0	187	yes	up
c86385_g1	0	185	yes	up
c77793_g1	0	179	yes	up
c101176_g3	7	752	yes	up
c96496_g1	0	176	yes	up
c90922_g1	119	9590	yes	up
c98341_g1	0	171	yes	up
c34617_g1	0	170	yes	up
c103266_g1	0	168	yes	up
c88696_g1	22	1818	yes	up
c17672_g1	0	167	yes	up
c18929_g1	2	322	yes	up
c88212_g1	7	688	yes	up
c104803_g2	2	315	yes	up
c35188_g1	0	161	yes	up
c103981_g3	0	159	yes	up
c92160_g1	13	1087	yes	up
c101349_g1	0	158	yes	up
c75520_g1	129	9326	yes	up
c86032_g1	0	150	yes	up
c87871_g1	0	148	yes	up
c4724_g1	6	551	yes	up
c78463_g1	2	285	yes	up
c78646_g1	1368	89866	yes	up
c149394_g1	6	546	yes	up
c48685_g1	0	144	yes	up
c80042_g1	0	141	yes	up
c98522_g1	0	141	yes	up
c104880_g9	0	140	yes	up
c96622_g1	0	138	yes	up
c75102_g1	0	137	yes	up
c103793_g5	25	1670	yes	up
c77461_g2	6	511	yes	up
c101296_g1	1	199	yes	up
c100907_g1	30	1982	yes	up
c27530_g1	0	132	yes	up
c94025_g1	0	130	yes	up
c101952_g1	0	129	yes	up
c97649_g1	0	128	yes	up
c99776_g1	17	1109	yes	up
c141817_g1	3	307	yes	up
c102488_g1	0	126	yes	up
c2251_g1	300	17193	yes	up
c1466_g1	0	125	yes	up
c95779_g1	0	125	yes	up
c81360_g1	65	3808	yes	up
c96934_g1	1	185	yes	up
c101306_g2	0	123	yes	up
c103233_g9	0	122	yes	up
c99998_g1	8	570	yes	up
c91706_g1	8	564	yes	up
c99897_g1	37	2173	yes	up
c91182_g1	3	291	yes	up
c85123_g1	0	120	yes	up
c102572_g2	0	119	yes	up
c96985_g1	0	119	yes	up
c77461_g1	8	550	yes	up
c93034_g1	0	117	yes	up
c43267_g1	0	116	yes	up
c123079_g1	31	1782	yes	up
c147399_g1	1	171	yes	up
c99356_g2	2	222	yes	up
c103177_g2	0	113	yes	up
c1183_g1	0	113	yes	up
c76722_g1	0	112	yes	up
c99632_g2	0	112	yes	up
c53119_g1	40	2167	yes	up
c100448_g3	149	7689	yes	up
c78137_g1	12	721	yes	up
c86529_g1	0	111	yes	up
c101534_g1	0	110	yes	up
c140016_g1	0	110	yes	up
c79991_g2	0	108	yes	up
c104381_g2	0	108	yes	up
c103065_g1	201	9846	yes	up
c92774_g1	0	106	yes	up
c95068_g1	0	106	yes	up
c86529_g2	0	106	yes	up
c100670_g1	520	24918	yes	up
c134439_g1	0	105	yes	up
c67523_g1	0	104	yes	up
c103723_g3	0	104	yes	up
c100198_g1	0	103	yes	up
c104913_g8	1	153	yes	up
c101163_g1	2	200	yes	up
c82321_g2	0	102	yes	up
c103954_g3	3	246	yes	up
c99062_g1	1148	52944	yes	up
c66827_g3	0	100	yes	up
c98984_g2	0	100	yes	up
c88904_g2	3	241	yes	up
c104894_g3	0	99	yes	up
c69585_g2	0	99	yes	up
c95389_g1	7	415	yes	up
c105345_g2	0	98	yes	up
c93537_g2	0	98	yes	up
c97428_g1	0	97	yes	up
c97894_g1	0	97	yes	up
c90728_g1	0	96	yes	up
c99538_g1	60	2710	yes	up
c86501_g1	56	2484	yes	up
c91240_g1	8	437	yes	up
c91352_g1	559	23709	yes	up
c97883_g1	0	93	yes	up
c101355_g1	0	93	yes	up
c90236_g1	0	90	yes	up
c131348_g1	67	2862	yes	up
c58457_g1	4	259	yes	up
c72888_g2	0	89	yes	up
c96093_g1	2	176	yes	up
c81105_g1	12	577	yes	up
c97159_g1	14	649	yes	up
c99315_g1	0	87	yes	up
c95922_g1	0	87	yes	up
c94760_g1	0	86	yes	up
c104819_g2	4	248	yes	up
c65417_g1	0	85	yes	up
c104657_g1	0	84	yes	up
c102808_g8	0	84	yes	up
c89026_g1	2	166	yes	up
c130574_g1	53	2119	yes	up
c14854_g1	0	83	yes	up
c95109_g1	0	83	yes	up
c37954_g1	0	82	yes	up
c130715_g1	76	2918	yes	up
c103460_g1	0	81	yes	up
c104616_g7	0	81	yes	up
c91690_g2	0	81	yes	up
c102433_g5	0	81	yes	up
c103824_g2	0	81	yes	up
c18821_g1	0	80	yes	up
c86389_g1	0	80	yes	up
c95733_g1	0	80	yes	up
c91940_g1	0	80	yes	up
c138800_g1	50	1918	yes	up
c75964_g1	1	119	yes	up
c104378_g5	0	79	yes	up
c105769_g1	0	79	yes	up
c99698_g4	0	79	yes	up
c87428_g1	0	79	yes	up
c98341_g2	0	78	yes	up
c98188_g1	0	77	yes	up
c91743_g1	11	465	yes	up
c104540_g10	0	76	yes	up
c97546_g2	49	1795	yes	up
c113987_g1	146	5138	yes	up
c91537_g1	91	3259	yes	up
c95258_g1	126	4445	yes	up
c104657_g3	0	75	yes	up
c95778_g3	0	75	yes	up
c72897_g1	716	24745	yes	up
c107321_g1	12	489	yes	up
c90953_g1	59	2109	yes	up
c103514_g3	1	112	yes	up
c101616_g1	0	74	yes	up
c65643_g1	0	74	yes	up
c91113_g1	14	550	yes	up
c89761_g1	0	73	yes	up
c104010_g1	0	73	yes	up
c81210_g2	27	974	yes	up
c91086_g1	2	143	yes	up
c99157_g1	1	109	yes	up
c97732_g1	0	72	yes	up
c92548_g1	714	23602	yes	up
c122209_g1	93	3120	yes	up
c100059_g4	22	783	yes	up
c50888_g1	285	9341	yes	up
c95464_g1	233	7619	yes	up
c97449_g4	0	70	yes	up
c103155_g1	0	69	yes	up
c100628_g7	0	69	yes	up
c83034_g1	0	69	yes	up
c88882_g2	55	1815	yes	up
c89443_g1	0	68	yes	up
c122044_g1	706	22150	yes	up
c101663_g1	11	411	yes	up
c94929_g1	7	288	yes	up
c104623_g5	0	67	yes	up
c935_g1	744	22976	yes	up
c101871_g5	0	66	yes	up
c76625_g1	0	66	yes	up
c49266_g1	0	66	yes	up
c101704_g2	0	66	yes	up
c56991_g1	2	130	yes	up
c18246_g2	34	1112	yes	up
c67556_g1	4	190	yes	up
c102716_g3	4	190	yes	up
c91732_g1	127	3880	yes	up
c100198_g3	0	65	yes	up
c94160_g1	0	65	yes	up
c69847_g1	127	3858	yes	up
c77091_g1	5	218	yes	up
c76067_g1	85	2569	yes	up
c104105_g4	3	157	yes	up
c92672_g1	0	64	yes	up
c101725_g2	0	64	yes	up
c104266_g3	0	64	yes	up
c102558_g1	71	2151	yes	up
c103475_g1	48	1474	yes	up
c103376_g1	9	327	yes	up
c68158_g1	0	63	yes	up
c102571_g2	0	63	yes	up
c101081_g3	4	183	yes	up
c104345_g1	8	298	yes	up
c103584_g2	6	238	yes	up
c89498_g1	45	1351	yes	up
c78107_g1	2355	66573	yes	up
c33887_g1	0	61	yes	up
c104803_g1	0	61	yes	up
c100948_g4	0	61	yes	up
c86976_g1	394	11147	yes	up
c91363_g1	80	2301	yes	up
c103990_g2	47	1377	yes	up
c91787_g2	2	118	yes	up
c98876_g3	3	145	yes	up
c104588_g1	33	979	yes	up
c91665_g1	513	13989	yes	up
c147733_g1	12	385	yes	up
c102347_g1	1	87	yes	up
c103537_g3	1	87	yes	up
c93268_g1	1	87	yes	up
c73034_g1	2	115	yes	up
c94955_g1	9	302	yes	up
c40294_g1	0	58	yes	up
c99984_g1	0	58	yes	up
c103159_g1	10	323	yes	up
c52713_g1	2	113	yes	up
c125137_g1	0	57	yes	up
c87429_g2	6	218	yes	up
c99009_g1	2	112	yes	up
c90695_g1	0	56	yes	up
c101525_g1	2	110	yes	up
c95373_g1	30	842	yes	up
c103999_g1	3	135	yes	up
c10932_g1	0	55	yes	up
c106587_g1	0	55	yes	up
c91304_g2	0	55	yes	up
c86530_g2	0	55	yes	up
c90165_g1	1	82	yes	up
c90942_g1	124	3184	yes	up
c68114_g1	154	3928	yes	up
c100668_g3	0	54	yes	up
c104749_g1	0	54	yes	up
c97411_g1	0	54	yes	up
c87879_g3	4	157	yes	up
c104784_g2	5	180	yes	up
c94343_g2	6	204	yes	up
c94567_g1	0	53	yes	up
c83990_g1	0	53	yes	up
c103821_g1	0	53	yes	up
c92960_g1	14	397	yes	up
c90680_g1	108	2692	yes	up
c86061_g2	0	52	yes	up
c69429_g1	0	52	yes	up
c69336_g1	0	52	yes	up
c93899_g1	0	52	yes	up
c102399_g1	0	52	yes	up
c100948_g2	0	52	yes	up
c71951_g1	0	52	yes	up
c103264_g1	0	52	yes	up
c98861_g2	16	436	yes	up
c103151_g2	13	365	yes	up
c92317_g2	23	600	yes	up
c33343_g1	151	3679	yes	up
c88314_g2	5	174	yes	up
c93439_g1	27	688	yes	up
c84163_g2	11	314	yes	up
c94383_g1	3	125	yes	up
c104418_g8	0	51	yes	up
c92851_g1	0	51	yes	up
c75070_g1	8	242	yes	up
c97215_g1	11	311	yes	up
c100123_g2	15	402	yes	up
c35548_g1	45	1114	yes	up
c97858_g1	2	100	yes	up
c94747_g1	0	50	yes	up
c104606_g1	0	50	yes	up
c19603_g1	0	50	yes	up
c77568_g1	0	50	yes	up
c98689_g1	0	50	yes	up
c100471_g1	2	99	yes	up
c92759_g1	22	554	yes	up
c96772_g1	7	212	yes	up
c104623_g7	3	121	yes	up
c114603_g1	16	415	yes	up
c89647_g1	2	98	yes	up
c101536_g1	40	974	yes	up
c104932_g2	0	49	yes	up
c72826_g1	0	49	yes	up
c67512_g1	12	321	yes	up
c104243_g3	12	318	yes	up
c98389_g1	91	2098	yes	up
c98250_g1	6	185	yes	up
c68114_g2	4	140	yes	up
c101309_g1	0	48	yes	up
c96156_g1	0	48	yes	up
c104913_g10	0	48	yes	up
c100809_g2	0	48	yes	up
c95771_g1	0	48	yes	up
c87650_g1	0	48	yes	up
c81932_g1	0	48	yes	up
c90768_g2	2	95	yes	up
c102493_g1	83	1869	yes	up
c104907_g7	17	420	yes	up
c105039_g1	21	504	yes	up
c85241_g1	16	397	yes	up
c49690_g1	0	47	yes	up
c2434_g1	0	47	yes	up
c105111_g1	0	47	yes	up
c104494_g2	0	47	yes	up
c101602_g1	0	47	yes	up
c98876_g4	0	47	yes	up
c76015_g2	0	47	yes	up
c97118_g1	13	329	yes	up
c103750_g1	28	644	yes	up
c88030_g1	39	895	yes	up
c75327_g1	3	113	yes	up
c101267_g1	0	46	yes	up
c98624_g1	0	46	yes	up
c100463_g3	0	46	yes	up
c99653_g1	0	46	yes	up
c99190_g2	0	46	yes	up
c99028_g1	223	4811	yes	up
c14977_g1	144	3096	yes	up
c104223_g3	6	175	yes	up
c130614_g1	103	2232	yes	up
c33060_g1	43	962	yes	up
c82869_g1	3	111	yes	up
c67407_g1	0	45	yes	up
c102962_g4	0	45	yes	up
c100603_g1	0	45	yes	up
c106050_g1	0	45	yes	up
c76176_g1	0	45	yes	up
c86538_g1	0	45	yes	up
c86770_g1	95	2038	yes	up
c122234_g2	10	254	yes	up
c103475_g3	15	354	yes	up
c78553_g1	355	7362	yes	up
c43823_g1	2	87	yes	up
c95183_g2	36	794	yes	up
c104378_g2	0	44	yes	up
c99958_g1	0	44	yes	up
c105115_g4	0	44	yes	up
c57642_g1	0	44	yes	up
c103783_g6	0	44	yes	up
c96780_g2	0	44	yes	up
c76288_g1	3	108	yes	up
c93601_g4	4	128	yes	up
c96254_g1	7	187	yes	up
c69565_g1	218	4441	yes	up
c103551_g1	264	5314	yes	up
c75486_g1	0	43	yes	up
c101220_g1	0	43	yes	up
c99596_g2	0	43	yes	up
c108426_g1	0	43	yes	up
c87638_g1	0	43	yes	up
c139858_g1	0	43	yes	up
c99080_g7	0	43	yes	up
c96854_g1	0	43	yes	up
c84976_g1	0	43	yes	up
c93034_g2	0	43	yes	up
c57954_g1	0	43	yes	up
c97479_g1	7	184	yes	up
c102864_g2	132	2660	yes	up
c77016_g1	2	84	yes	up
c96142_g1	18	398	yes	up
c70699_g1	86	1734	yes	up
c99527_g2	4	123	yes	up
c107168_g1	5	142	yes	up
c103636_g1	869	17006	yes	up
c124866_g1	0	42	yes	up
c80756_g1	0	42	yes	up
c98230_g2	0	42	yes	up
c91910_g1	0	42	yes	up
c81165_g1	0	42	yes	up
c106346_g1	0	42	yes	up
c103233_g10	0	42	yes	up
c100520_g1	68	1368	yes	up
c78753_g2	4	122	yes	up
c91316_g1	44	907	yes	up
c99241_g1	43	881	yes	up
c22158_g1	9	215	yes	up
c91455_g1	0	41	yes	up
c88679_g2	0	41	yes	up
c16339_g1	0	41	yes	up
c93169_g2	0	41	yes	up
c87151_g1	0	41	yes	up
c103452_g2	0	41	yes	up
c99230_g1	0	41	yes	up
c95066_g1	0	41	yes	up
c75627_g2	0	41	yes	up
c90644_g1	10	233	yes	up
c14887_g1	119	2303	yes	up
c105075_g7	171	3286	yes	up
c102588_g3	2	80	yes	up
c93894_g1	3	99	yes	up
c98654_g1	19	395	yes	up
c139029_g1	91	1753	yes	up
c105406_g1	43	853	yes	up
c54593_g1	22	448	yes	up
c99063_g1	1	60	yes	up
c85037_g1	0	40	yes	up
c78487_g1	0	40	yes	up
c72684_g1	0	40	yes	up
c124009_g1	0	40	yes	up
c92248_g1	0	40	yes	up
c103038_g1	0	40	yes	up
c8745_g1	0	40	yes	up
c101508_g2	0	40	yes	up
c63562_g1	0	40	yes	up
c81526_g1	0	40	yes	up
c83163_g1	29	593	yes	up
c139187_g1	525	9792	yes	up
c122413_g1	284	5241	yes	up
c139006_g1	595	10891	yes	up
c95462_g2	2	77	yes	up
c74974_g1	0	39	yes	up
c85438_g1	0	39	yes	up
c94470_g1	0	39	yes	up
c100013_g5	0	39	yes	up
c101871_g2	0	39	yes	up
c94828_g1	0	39	yes	up
c105287_g3	0	39	yes	up
c103851_g2	0	39	yes	up
c123752_g1	0	39	yes	up
c18246_g1	35	683	yes	up
c102622_g1	8	185	yes	up
c58696_g1	150	2759	yes	up
c99026_g1	1864	33625	yes	up
c98549_g2	9	202	yes	up
c104428_g1	170	3107	yes	up
c98029_g1	15	308	yes	up
c94510_g1	2	76	yes	up
c101746_g1	22	429	yes	up
c97363_g1	4	112	yes	up
c91059_g2	0	38	yes	up
c90880_g2	0	38	yes	up
c62651_g1	0	38	yes	up
c15074_g1	0	38	yes	up
c87560_g2	0	38	yes	up
c83938_g1	0	38	yes	up
c102170_g1	29	562	yes	up
c100956_g2	5	127	yes	up
c88904_g1	5	127	yes	up
c95276_g1	2	74	yes	up
c104344_g2	480	8403	yes	up
c65975_g1	1	56	yes	up
c96043_g2	1	56	yes	up
c102763_g1	1	56	yes	up
c18909_g2	6	143	yes	up
c50511_g1	30	568	yes	up
c88281_g1	8	177	yes	up
c91205_g2	0	37	yes	up
c101326_g2	0	37	yes	up
c101300_g1	0	37	yes	up
c93985_g1	0	37	yes	up
c99170_g2	0	37	yes	up
c89357_g2	0	37	yes	up
c66393_g2	0	37	yes	up
c90014_g2	0	37	yes	up
c104919_g6	0	37	yes	up
c103933_g6	0	37	yes	up
c104257_g2	0	37	yes	up
c98307_g1	0	37	yes	up
c99695_g2	529	9133	yes	up
c58537_g1	103	1808	yes	up
c14828_g1	1	55	yes	up
c93191_g1	2	72	yes	up
c76900_g1	234	4007	yes	up
c104834_g2	32	591	yes	up
c104623_g6	6	139	yes	up
c125347_g1	0	36	yes	up
c87280_g2	0	36	yes	up
c93720_g2	0	36	yes	up
c31514_g1	0	36	yes	up
c101369_g3	0	36	yes	up
c94343_g1	0	36	yes	up
c100668_g1	0	36	yes	up
c94802_g1	0	36	yes	up
c91801_g1	0	36	yes	up
c91783_g2	0	36	yes	up
c87068_g1	0	36	yes	up
c104427_g4	9	188	yes	up
c94615_g1	37	663	yes	up
c86860_g1	41	723	yes	up
c100016_g4	1	53	yes	up
c99251_g1	3	86	yes	up
c86664_g1	108	1814	yes	up
c99562_g1	4	103	yes	up
c88672_g1	90	1521	yes	up
c95265_g1	14	264	yes	up
c103474_g2	257	4234	yes	up
c104280_g1	0	35	yes	up
c103104_g1	0	35	yes	up
c104932_g4	0	35	yes	up
c94457_g1	0	35	yes	up
c69222_g1	0	35	yes	up
c79675_g1	0	35	yes	up
c103460_g6	3	85	yes	up
c104957_g4	22	390	yes	up
c95918_g1	303	4923	yes	up
c90434_g1	9231	148832	yes	up
c104631_g3	5	117	yes	up
c103514_g1	31	545	yes	up
c99063_g3	53	891	yes	up
c9406_g1	24	416	yes	up
c131430_g1	47	791	yes	up
c90276_g1	25	430	yes	up
c96253_g2	0	34	yes	up
c85826_g2	0	34	yes	up
c71657_g1	0	34	yes	up
c49276_g1	0	34	yes	up
c84487_g1	0	34	yes	up
c95214_g1	0	34	yes	up
c96099_g2	0	34	yes	up
c16471_g1	0	34	yes	up
c19812_g1	0	34	yes	up
c85197_g1	0	34	yes	up
c15047_g2	0	34	yes	up
c82322_g1	76	1240	yes	up
c89270_g1	449	7147	yes	up
c130545_g1	18	317	yes	up
c104465_g2	32	549	yes	up
c104274_g8	25	423	yes	up
c92322_g1	1	50	yes	up
c97139_g1	1	50	yes	up
c99321_g1	6	128	yes	up
c104935_g3	559	8676	yes	up
c108165_g1	18	310	yes	up
c104687_g5	80	1266	yes	up
c87503_g2	0	33	yes	up
c93903_g1	0	33	yes	up
c103300_g2	0	33	yes	up
c87280_g1	0	33	yes	up
c15140_g1	0	33	yes	up
c100439_g2	0	33	yes	up
c1820_g1	0	33	yes	up
c68235_g1	0	33	yes	up
c117078_g1	0	33	yes	up
c102666_g2	0	33	yes	up
c100412_g3	0	33	yes	up
c104427_g5	36	594	yes	up
c101802_g1	1	49	yes	up
c103777_g2	47	756	yes	up
c103678_g1	8	155	yes	up
c103664_g3	42	669	yes	up
c104577_g1	0	32	yes	up
c90960_g1	0	32	yes	up
c95170_g1	0	32	yes	up
c132673_g1	0	32	yes	up
c78541_g1	0	32	yes	up
c103457_g2	0	32	yes	up
c37558_g1	0	32	yes	up
c16478_g1	0	32	yes	up
c69585_g1	0	32	yes	up
c96274_g1	0	32	yes	up
c88333_g2	0	32	yes	up
c90074_g2	0	32	yes	up
c150564_g1	0	32	yes	up
c2610_g1	0	32	yes	up
c89584_g1	0	32	yes	up
c4422_g1	0	32	yes	up
c99661_g2	0	31	yes	up
c98917_g1	0	31	yes	up
c88161_g1	0	31	yes	up
c92279_g1	0	31	yes	up
c49742_g1	0	31	yes	up
c88367_g1	0	31	yes	up
c33956_g1	0	31	yes	up
c76151_g2	0	31	yes	up
c88245_g1	0	31	yes	up
c90488_g1	0	31	yes	up
c70598_g1	0	31	yes	up
c104175_g3	0	31	yes	up
c70871_g2	64	993	yes	up
c96131_g1	19	315	yes	up
c102156_g2	1	48	yes	up
c106614_g1	28	447	yes	up
c101331_g3	18	300	yes	up
c9002_g1	768	11498	yes	up
c85307_g1	5	108	yes	up
c147274_g1	605	9006	yes	up
c78355_g1	22	356	yes	up
c56875_g1	6	122	yes	up
c100552_g1	6	121	yes	up
c122014_g1	14	237	yes	up
c78913_g2	84	1261	yes	up
c97277_g1	1	47	yes	up
c103475_g2	34	539	yes	up
c86410_g1	25	395	yes	up
c98967_g1	5	106	yes	up
c103640_g7	3	76	yes	up
c85655_g2	78	1163	yes	up
c90148_g1	88	1320	yes	up
c21157_g1	0	30	yes	up
c73713_g1	0	30	yes	up
c140431_g1	0	30	yes	up
c94615_g2	0	30	yes	up
c87669_g1	0	30	yes	up
c83090_g1	0	30	yes	up
c3541_g1	0	30	yes	up
c102457_g4	0	30	yes	up
c101667_g2	0	30	yes	up
c103467_g1	30	477	yes	up
c100599_g2	2	61	yes	up
c939_g1	71	1055	yes	up
c85331_g2	616	8900	yes	up
c86509_g2	33	516	yes	up
c103484_g1	81	1193	yes	up
c98611_g1	3	75	yes	up
c95047_g1	1	46	yes	up
c22246_g1	467	6724	yes	up
c64238_g1	8	146	yes	up
c101156_g2	94	1382	yes	up
c101401_g1	115	1676	yes	up
c75521_g1	2718	38695	yes	up
c104710_g2	7	131	yes	up
c93834_g1	2	60	yes	up
c105374_g3	2	60	yes	up
c91006_g1	2934	41619	yes	up
c100668_g2	5	103	yes	up
c89414_g1	4	88	yes	up
c104155_g9	3	74	yes	up
c100360_g1	10	172	yes	up
c104540_g9	0	29	yes	up
c30456_g2	0	29	yes	up
c103124_g1	0	29	yes	up
c103513_g3	0	29	yes	up
c93496_g2	0	29	yes	up
c77633_g1	0	29	yes	up
c95162_g1	0	29	yes	up
c150765_g1	0	29	yes	up
c54228_g1	0	29	yes	up
c103651_g4	0	29	yes	up
c95787_g4	0	29	yes	up
c76546_g1	0	29	yes	up
c99741_g2	0	29	yes	up
c104034_g19	3	73	yes	up
c68813_g1	2	59	yes	up
c103340_g2	2	59	yes	up
c150304_g1	6	115	yes	up
c102025_g2	27	404	yes	up
c101065_g1	7	128	yes	up
c90751_g1	4	86	yes	up
c104399_g1	9	155	yes	up
c89392_g1	3	72	yes	up
c123779_g1	12	195	yes	up
c98401_g2	1	44	yes	up
c103183_g6	4	85	yes	up
c91296_g2	8	139	yes	up
c105535_g1	8	139	yes	up
c105009_g4	22	327	yes	up
c101926_g1	14137	192423	yes	up
c96940_g3	0	28	yes	up
c98544_g2	0	28	yes	up
c28010_g1	0	28	yes	up
c91059_g3	0	28	yes	up
c97072_g3	0	28	yes	up
c49391_g1	0	28	yes	up
c99905_g1	0	28	yes	up
c76591_g1	0	28	yes	up
c76044_g1	0	28	yes	up
c101777_g3	0	28	yes	up
c96324_g1	0	28	yes	up
c95614_g2	3	71	yes	up
c71886_g1	231	3170	yes	up
c98680_g2	172	2364	yes	up
c17982_g1	8	138	yes	up
c84832_g1	294	4003	yes	up
c138844_g1	498	6718	yes	up
c104506_g3	11	177	yes	up
c95764_g1	14	217	yes	up
c76888_g1	1	43	yes	up
c99111_g1	3	70	yes	up
c86326_g1	144	1948	yes	up
c95205_g2	220	2961	yes	up
c97520_g1	54	748	yes	up
c99188_g1	6	109	yes	up
c82746_g1	3	69	yes	up
c92311_g1	4	82	yes	up
c91228_g1	22	316	yes	up
c17027_g1	13	199	yes	up
c18445_g1	0	27	yes	up
c91052_g2	0	27	yes	up
c72942_g2	0	27	yes	up
c79342_g1	0	27	yes	up
c87108_g1	0	27	yes	up
c92715_g1	0	27	yes	up
c102305_g2	0	27	yes	up
c18788_g1	257	3405	yes	up
c104670_g3	31	444	yes	up
c103490_g1	10	160	yes	up
c97458_g1	7	120	yes	up
c104863_g4	177	2333	yes	up
c90685_g1	178	2343	yes	up
c101903_g2	80	1062	yes	up
c94465_g1	10	158	yes	up
c130622_g1	1366	17664	yes	up
c101800_g1	217	2836	yes	up
c98525_g1	12	182	yes	up
c87227_g1	248	3212	yes	up
c139214_g1	253	3275	yes	up
c98726_g3	1	41	yes	up
c77519_g1	16	231	yes	up
c101032_g1	6	105	yes	up
c82304_g1	4	79	yes	up
c94928_g1	0	26	yes	up
c153527_g1	0	26	yes	up
c139021_g1	0	26	yes	up
c97674_g2	0	26	yes	up
c91769_g1	0	26	yes	up
c98109_g2	0	26	yes	up
c86142_g1	0	26	yes	up
c71883_g1	0	26	yes	up
c100576_g1	0	26	yes	up
c97626_g1	0	26	yes	up
c96358_g1	0	26	yes	up
c75952_g1	0	26	yes	up
c95457_g1	0	26	yes	up
c69400_g1	0	26	yes	up
c93179_g1	0	26	yes	up
c78329_g1	0	26	yes	up
c103597_g1	0	26	yes	up
c77413_g1	0	26	yes	up
c107644_g1	62	817	yes	up
c102608_g1	67	878	yes	up
c94429_g1	55	727	yes	up
c105090_g2	3	66	yes	up
c1775_g1	284	3618	yes	up
c104513_g1	98	1267	yes	up
c147665_g1	25	338	yes	up
c103255_g2	123	1567	yes	up
c8970_g1	1	40	yes	up
c91272_g1	3	65	yes	up
c116023_g1	3	65	yes	up
c93105_g1	216	2717	yes	up
c104636_g1	17	237	yes	up
c101321_g1	97	1234	yes	up
c100942_g1	76	964	yes	up
c91698_g1	2	52	yes	up
c99887_g1	231	2874	yes	up
c76318_g1	3	64	yes	up
c101601_g3	4	76	yes	up
c100728_g4	6	101	yes	up
c100715_g1	207	2570	yes	up
c102057_g2	0	25	yes	up
c34036_g1	0	25	yes	up
c105251_g2	0	25	yes	up
c102341_g5	0	25	yes	up
c93931_g1	0	25	yes	up
c104593_g3	0	25	yes	up
c103586_g3	0	25	yes	up
c9190_g1	0	25	yes	up
c80560_g3	0	25	yes	up
c102784_g1	0	25	yes	up
c71512_g2	0	25	yes	up
c91052_g1	0	25	yes	up
c95719_g1	42	546	yes	up
c94742_g1	183	2264	yes	up
c87066_g1	7	112	yes	up
c103866_g2	7	112	yes	up
c95418_g1	14	195	yes	up
c81210_g1	17	231	yes	up
c100647_g2	2	51	yes	up
c95270_g1	4	75	yes	up
c97164_g1	54	682	yes	up
c104628_g7	3	63	yes	up
c82268_g1	33	432	yes	up
c104853_g2	8	123	yes	up
c130541_g1	1371	16519	yes	up
c15079_g1	22	289	yes	up
c95110_g1	36	466	yes	up
c105226_g4	6	99	yes	up
c97711_g1	17	229	yes	up
c75543_g1	30	393	yes	up
c104225_g1	572	6860	yes	up
c96156_g3	4	74	yes	up
c98148_g1	131	1584	yes	up
c7739_g1	3	62	yes	up
c35844_g1	322	3841	yes	up
c99867_g1	2	50	yes	up
c100389_g2	33	423	yes	up
c93316_g2	538	6374	yes	up
c91796_g1	0	24	yes	up
c88604_g1	0	24	yes	up
c103988_g5	0	24	yes	up
c90556_g1	0	24	yes	up
c97047_g2	0	24	yes	up
c36841_g2	0	24	yes	up
c81065_g1	0	24	yes	up
c48274_g1	0	24	yes	up
c90960_g2	0	24	yes	up
c83867_g1	0	24	yes	up
c106505_g1	0	24	yes	up
c71827_g2	0	24	yes	up
c87158_g1	0	24	yes	up
c90250_g1	0	24	yes	up
c103239_g3	0	24	yes	up
c77692_g2	0	24	yes	up
c104122_g10	0	24	yes	up
c90427_g1	0	24	yes	up
c38804_g1	0	24	yes	up
c93336_g1	0	24	yes	up
c89179_g1	0	24	yes	up
c65206_g1	0	24	yes	up
c91433_g1	0	24	yes	up
c69843_g1	0	24	yes	up
c94288_g1	0	24	yes	up
c94811_g3	0	24	yes	up
c90768_g1	6	97	yes	up
c91907_g1	49	604	yes	up
c88242_g1	208	2469	yes	up
c101559_g3	96	1152	yes	up
c100986_g1	30	383	yes	up
c99718_g3	9	130	yes	up
c87198_g1	97	1159	yes	up
c104645_g1	808	9415	yes	up
c100633_g2	42	519	yes	up
c101150_g3	799	9307	yes	up
c94378_g2	4	72	yes	up
c150677_g1	4	72	yes	up
c95292_g1	4	72	yes	up
c95482_g1	7	107	yes	up
c96591_g4	24	301	yes	up
c71891_g1	1	37	yes	up
c53021_g1	26	323	yes	up
c103758_g9	5	83	yes	up
c6024_g1	37	457	yes	up
c97045_g1	14	185	yes	up
c68169_g1	44	535	yes	up
c40916_g1	273	3159	yes	up
c113744_g1	363	4161	yes	up
c69867_g1	2	48	yes	up
c19006_g1	7	105	yes	up
c102994_g1	203	2331	yes	up
c86530_g1	90	1053	yes	up
c96913_g2	0	23	yes	up
c92539_g4	0	23	yes	up
c59564_g1	0	23	yes	up
c87649_g1	0	23	yes	up
c148057_g1	0	23	yes	up
c64385_g1	0	23	yes	up
c96112_g1	0	23	yes	up
c104818_g9	0	23	yes	up
c101242_g2	0	23	yes	up
c83054_g1	0	23	yes	up
c73857_g2	0	23	yes	up
c149173_g1	0	23	yes	up
c18900_g1	0	23	yes	up
c89830_g1	0	23	yes	up
c124707_g1	0	23	yes	up
c86421_g1	0	23	yes	up
c71306_g1	0	23	yes	up
c77519_g2	0	23	yes	up
c91243_g1	0	23	yes	up
c84387_g1	0	23	yes	up
c30218_g1	0	23	yes	up
c132710_g1	0	23	yes	up
c104274_g3	3	59	yes	up
c83861_g1	3	59	yes	up
c23802_g1	177	2026	yes	up
c58147_g1	14	182	yes	up
c95415_g2	4	70	yes	up
c18230_g1	1	36	yes	up
c80987_g1	20	248	yes	up
c94598_g1	23	281	yes	up
c89041_g2	48	567	yes	up
c88754_g1	32	388	yes	up
c38753_g2	2	47	yes	up
c96542_g1	5	80	yes	up
c95775_g1	248	2784	yes	up
c97313_g1	3	58	yes	up
c102763_g2	15	190	yes	up
c104192_g1	14	178	yes	up
c77423_g1	253	2805	yes	up
c91750_g1	46	534	yes	up
c104020_g3	98	1102	yes	up
c104155_g6	7	101	yes	up
c90075_g1	3	57	yes	up
c94358_g3	3	57	yes	up
c99049_g2	354	3897	yes	up
c84489_g1	0	22	yes	up
c99103_g1	0	22	yes	up
c150538_g1	0	22	yes	up
c93701_g1	0	22	yes	up
c80756_g2	0	22	yes	up
c104715_g1	0	22	yes	up
c100177_g5	0	22	yes	up
c104906_g8	0	22	yes	up
c98512_g3	0	22	yes	up
c3773_g1	0	22	yes	up
c147825_g1	0	22	yes	up
c105062_g4	0	22	yes	up
c89218_g1	0	22	yes	up
c49103_g1	0	22	yes	up
c123461_g1	0	22	yes	up
c148233_g1	0	22	yes	up
c74639_g1	0	22	yes	up
c100503_g1	0	22	yes	up
c67300_g1	0	22	yes	up
c105281_g1	0	22	yes	up
c92331_g1	0	22	yes	up
c93210_g3	0	22	yes	up
c91794_g1	0	22	yes	up
c90149_g1	18	218	yes	up
c97962_g2	9	121	yes	up
c87395_g1	59	664	yes	up
c96359_g1	4	67	yes	up
c97096_g2	50	566	yes	up
c88882_g1	86	947	yes	up
c104031_g1	2313	24883	yes	up
c71756_g1	413	4454	yes	up
c88771_g2	5	77	yes	up
c61733_g1	20	236	yes	up
c76772_g1	117	1278	yes	up
c103338_g1	4444	47554	yes	up
c99578_g2	21	246	yes	up
c100963_g1	1	34	yes	up
c99765_g1	1	34	yes	up
c74985_g2	1	34	yes	up
c104821_g2	7	98	yes	up
c102152_g2	85	922	yes	up
c99440_g1	161	1734	yes	up
c103957_g2	11	139	yes	up
c103352_g1	8	108	yes	up
c66797_g1	3	55	yes	up
c114290_g1	3	55	yes	up
c103549_g1	75	812	yes	up
c90424_g1	12	148	yes	up
c99596_g1	12	148	yes	up
c104512_g1	68	735	yes	up
c90669_g1	303	3194	yes	up
c97957_g1	17	199	yes	up
c92426_g3	5	75	yes	up
c97765_g1	6	85	yes	up
c82490_g1	0	21	yes	up
c91660_g2	0	21	yes	up
c104562_g2	0	21	yes	up
c88676_g1	0	21	yes	up
c36803_g1	0	21	yes	up
c66393_g1	0	21	yes	up
c98836_g1	0	21	yes	up
c84689_g1	0	21	yes	up
c138070_g1	0	21	yes	up
c57981_g1	0	21	yes	up
c83004_g1	0	21	yes	up
c114020_g1	0	21	yes	up
c80073_g1	0	21	yes	up
c69460_g1	0	21	yes	up
c69657_g1	0	21	yes	up
c78199_g1	0	21	yes	up
c84606_g2	0	21	yes	up
c97232_g1	0	21	yes	up
c147465_g1	0	21	yes	up
c102664_g5	0	21	yes	up
c85937_g2	0	21	yes	up
c90491_g1	0	21	yes	up
c78302_g1	0	21	yes	up
c99380_g2	105	1118	yes	up
c98591_g3	109	1158	yes	up
c3810_g1	28	310	yes	up
c92920_g1	412	4299	yes	up
c104667_g2	15	177	yes	up
c4267_g1	1	33	yes	up
c100610_g2	463	4804	yes	up
c91157_g1	423	4382	yes	up
c103857_g1	2330	24004	yes	up
c86262_g1	14	166	yes	up
c98280_g1	999	10238	yes	up
c138863_g1	1831	18740	yes	up
c89689_g2	2	43	yes	up
c105151_g6	27	295	yes	up
c96195_g1	9	114	yes	up
c104163_g3	26	285	yes	up
c3265_g1	8	104	yes	up
c102534_g1	3	53	yes	up
c87175_g1	22	244	yes	up
c99867_g2	5	73	yes	up
c96515_g1	4	63	yes	up
c98517_g3	1337	13587	yes	up
c34760_g1	28	303	yes	up
c125793_g1	10	123	yes	up
c104445_g3	10	123	yes	up
c84025_g1	55	581	yes	up
c89101_g1	19	213	yes	up
c104648_g3	14	163	yes	up
c105694_g2	125	1285	yes	up
c98735_g1	26	282	yes	up
c16588_g1	1	32	yes	up
c94598_g2	1	32	yes	up
c103502_g4	4	62	yes	up
c95718_g1	3	52	yes	up
c53060_g1	3	52	yes	up
c98673_g1	61	632	yes	up
c105607_g1	2	42	yes	up
c97546_g3	72	739	yes	up
c75149_g1	215	2170	yes	up
c131941_g1	86	876	yes	up
c93407_g1	0	20	yes	up
c144138_g1	0	20	yes	up
c140360_g1	0	20	yes	up
c80544_g1	0	20	yes	up
c69901_g1	0	20	yes	up
c66605_g1	0	20	yes	up
c114909_g1	0	20	yes	up
c83618_g1	0	20	yes	up
c38469_g1	0	20	yes	up
c93759_g1	0	20	yes	up
c16536_g1	0	20	yes	up
c53606_g1	0	20	yes	up
c72233_g1	0	20	yes	up
c109282_g1	0	20	yes	up
c72789_g1	0	20	yes	up
c87960_g3	0	20	yes	up
c91698_g2	0	20	yes	up
c83684_g1	0	20	yes	up
c86294_g2	0	20	yes	up
c88444_g1	0	20	yes	up
c75733_g1	0	20	yes	up
c125639_g1	0	20	yes	up
c33924_g1	21	228	yes	up
c33838_g1	5	71	yes	up
c122446_g1	172	1722	yes	up
c105057_g5	139	1390	yes	up
c102327_g1	7	90	yes	up
c67833_g1	14	159	yes	up
c131026_g1	241	2389	yes	up
c103644_g2	39	409	yes	up
c65987_g1	3	51	yes	up
c105187_g1	3	51	yes	up
c122538_g1	257	2535	yes	up
c101157_g1	30	321	yes	up
c93557_g1	51	522	yes	up
c101410_g1	2	41	yes	up
c108810_g1	2	41	yes	up
c27171_g1	18	195	yes	up
c89402_g1	101	1010	yes	up
c99872_g1	16	176	yes	up
c90305_g1	1	30	yes	up
c100186_g1	49	497	yes	up
c149568_g1	5	69	yes	up
c76405_g1	255	2468	yes	up
c95875_g1	686	6612	yes	up
c99695_g1	774	7436	yes	up
c114056_g1	37	380	yes	up
c100122_g1	91	897	yes	up
c102842_g2	4	59	yes	up
c100750_g1	20	209	yes	up
c94926_g1	2	40	yes	up
c149768_g1	2	40	yes	up
c102761_g1	57	563	yes	up
c139069_g1	275	2628	yes	up
c115957_g1	18	189	yes	up
c147916_g1	1	29	yes	up
c98861_g1	1	29	yes	up
c98925_g1	1	29	yes	up
c97908_g1	1	29	yes	up
c102334_g3	21	217	yes	up
c104663_g3	218	2076	yes	up
c103184_g1	18	188	yes	up
c105191_g3	29	298	yes	up
c87149_g1	69	666	yes	up
c105329_g5	163	1548	yes	up
c90103_g1	5	67	yes	up
c93861_g1	2722	25440	yes	up
c104673_g1	7	85	yes	up
c99224_g2	2	39	yes	up
c1379_g2	2	39	yes	up
c81005_g1	16	167	yes	up
c99002_g1	61	585	yes	up
c99451_g2	8	94	yes	up
c100532_g2	105	990	yes	up
c104317_g1	5	66	yes	up
c87879_g1	6	75	yes	up
c97856_g1	6	75	yes	up
c98222_g1	413	3813	yes	up
c86098_g3	24	238	yes	up
c100817_g1	380	3502	yes	up
c93316_g1	492	4526	yes	up
c86098_g2	10	111	yes	up
c94598_g5	1	28	yes	up
c70116_g1	1	28	yes	up
c84113_g1	1	28	yes	up
c35232_g1	15	156	yes	up
c97281_g2	8	93	yes	up
c103714_g3	118	1096	yes	up
c100143_g1	21	208	yes	up
c88790_g1	81	753	yes	up
c90348_g2	5	65	yes	up
c102095_g2	11	119	yes	up
c87530_g1	296	2704	yes	up
c101688_g3	380	3460	yes	up
c88716_g1	4	56	yes	up
c17110_g1	4	56	yes	up
c92936_g1	2	38	yes	up
c86478_g1	2	38	yes	up
c81467_g1	90	839	yes	up
c76864_g1	633	5737	yes	up
c123217_g1	64	598	yes	up
c69763_g1	18	180	yes	up
c104884_g2	28	268	yes	up
c100730_g1	289	2617	yes	up
c141386_g1	6	73	yes	up
c54136_g1	72	664	yes	up
c113929_g1	35	338	yes	up
c96521_g1	183	1657	yes	up
c93089_g1	1745	15545	yes	up
c87561_g1	686	6129	yes	up
c141547_g1	13	134	yes	up
c94395_g2	4	55	yes	up
c91072_g1	4	55	yes	up
c75357_g1	4	55	yes	up
c100320_g2	71	650	yes	up
c96876_g1	7	81	yes	up
c98382_g1	3	46	yes	up
c123323_g1	6	72	yes	up
c102754_g2	6	72	yes	up
c102977_g1	11	116	yes	up
c105129_g4	65	593	yes	up
c110680_g1	2	37	yes	up
c77255_g1	1	27	yes	up
c101534_g2	1	27	yes	up
c98398_g2	123	1101	yes	up
c96824_g1	57	522	yes	up
c76429_g1	314	2774	yes	up
c92724_g1	18	175	yes	up
c132519_g1	39	364	yes	up
c78675_g1	4	54	yes	up
c89964_g2	10	106	yes	up
c14521_g1	208	1837	yes	up
c82144_g1	23	217	yes	up
c99434_g1	64	575	yes	up
c88642_g1	174	1529	yes	up
c98845_g2	3	45	yes	up
c101602_g2	3	45	yes	up
c92330_g2	3	45	yes	up
c66391_g1	20	190	yes	up
c101902_g4	15	147	yes	up
c104090_g1	398	3456	yes	up
c97289_g1	621	5374	yes	up
c104421_g1	95	841	yes	up
c100908_g1	6	70	yes	up
c92902_g1	9	96	yes	up
c87087_g1	96	846	yes	up
c104354_g1	447	3850	yes	up
c94611_g1	24	222	yes	up
c98659_g3	151	1315	yes	up
c99956_g1	32	297	yes	up
c56935_g1	292	2512	yes	up
c100103_g1	11	112	yes	up
c104841_g4	5	61	yes	up
c102763_g3	1	26	yes	up
c96638_g1	1	26	yes	up
c102787_g14	1	26	yes	up
c97403_g1	25	229	yes	up
c100144_g4	1377	11723	yes	up
c106469_g1	83	722	yes	up
c78401_g1	6	69	yes	up
c39041_g1	3	44	yes	up
c76036_g2	3	44	yes	up
c105083_g1	353	3010	yes	up
c130682_g1	226	1935	yes	up
c105112_g5	61	536	yes	up
c68225_g1	7	77	yes	up
c98206_g2	5	60	yes	up
c103481_g1	167	1416	yes	up
c86294_g1	2	35	yes	up
c87549_g1	2	35	yes	up
c96992_g2	229	1932	yes	up
c99880_g1	173	1462	yes	up
c103460_g2	7	76	yes	up
c94256_g2	219	1847	yes	up
c91279_g1	76	650	yes	up
c122070_g1	1077	8978	yes	up
c139037_g1	123	1042	yes	up
c88064_g1	744	6211	yes	up
c99390_g1	10	101	yes	up
c97902_g1	12	117	yes	up
c101314_g1	39	345	yes	up
c91525_g1	4	51	yes	up
c95468_g1	4	51	yes	up
c103524_g6	29	262	yes	up
c104628_g2	14	132	yes	up
c80235_g1	12	116	yes	up
c85229_g2	232	1928	yes	up
c100525_g1	10	100	yes	up
c86005_g1	10	100	yes	up
c102559_g2	8	83	yes	up
c104962_g4	8	83	yes	up
c130940_g1	198	1644	yes	up
c95239_g1	1	25	yes	up
c17699_g1	1	25	yes	up
c87112_g1	1	25	yes	up
c103716_g6	1	25	yes	up
c85241_g2	23	204	yes	up
c94834_g1	15	139	yes	up
c75702_g1	15	139	yes	up
c100428_g1	21	187	yes	up
c19196_g1	329	2697	yes	up
c91201_g1	263	2151	yes	up
c92355_g1	2	34	yes	up
c104915_g2	2	34	yes	up
c15942_g1	6	66	yes	up
c95845_g2	6	66	yes	up
c103760_g3	3	42	yes	up
c90521_g1	3	42	yes	up
c91252_g1	816	6621	yes	up
c103567_g4	23	201	yes	up
c82080_g1	95	787	yes	up
c88743_g1	20	177	yes	up
c103997_g2	29	255	yes	up
c97249_g1	32	279	yes	up
c96484_g1	11	105	yes	up
c47954_g1	40	341	yes	up
c101484_g1	6	65	yes	up
c103866_g1	303	2437	yes	up
c96088_g1	18	160	yes	up
c94201_g1	103	842	yes	up
c87269_g1	55	457	yes	up
c40522_g1	15	135	yes	up
c88382_g1	4	49	yes	up
c91371_g1	11	104	yes	up
c99323_g2	191	1528	yes	up
c87074_g1	29	251	yes	up
c86714_g1	1	24	yes	up
c98052_g1	1	24	yes	up
c117566_g1	1	24	yes	up
c86379_g1	1	24	yes	up
c90800_g1	2837	22408	yes	up
c147623_g1	2	33	yes	up
c89196_g2	6	64	yes	up
c103586_g13	22	188	yes	up
c78393_g1	31	265	yes	up
c102494_g2	16	141	yes	up
c98979_g1	5	56	yes	up
c102308_g1	274	2164	yes	up
c94088_g1	76	610	yes	up
c68536_g1	41	341	yes	up
c90997_g1	79	633	yes	up
c77420_g1	130	1031	yes	up
c100401_g1	31	263	yes	up
c94554_g1	7	71	yes	up
c139750_g1	7	71	yes	up
c98680_g1	37	309	yes	up
c148192_g1	20	171	yes	up
c94996_g1	4	48	yes	up
c78640_g1	4	48	yes	up
c103897_g7	4	48	yes	up
c69858_g2	96	767	yes	up
c101931_g1	53	430	yes	up
c92567_g1	114	902	yes	up
c122084_g1	958	7432	yes	up
c139787_g1	31	261	yes	up
c94286_g1	305	2377	yes	up
c92773_g1	317	2466	yes	up
c105294_g2	5	55	yes	up
c63043_g1	5	55	yes	up
c103033_g2	7	70	yes	up
c102715_g3	86	674	yes	up
c104575_g1	140	1089	yes	up
c100857_g1	21183	1	yes	down
c97949_g1	19856	1	yes	down
c138838_g1	136205	29	yes	down
c130661_g1	22147	3	yes	down
c14397_g1	35829	8	yes	down
c138871_g1	78882	21	yes	down
c89979_g1	13870	2	yes	down
c130930_g1	34298	11	yes	down
c105551_g1	121755	48	yes	down
c87920_g2	18039	5	yes	down
c22278_g1	7340	1	yes	down
c22310_g1	3736	0	yes	down
c147643_g1	3426	0	yes	down
c22200_g1	3169	0	yes	down
c104864_g1	3053	0	yes	down
c105485_g1	26553	18	yes	down
c93011_g1	9300	5	yes	down
c85805_g1	4004	1	yes	down
c87306_g3	3780	1	yes	down
c139862_g1	2491	0	yes	down
c105074_g3	2469	0	yes	down
c123100_g1	2422	0	yes	down
c77483_g1	2328	0	yes	down
c100690_g3	2273	0	yes	down
c87574_g1	22104	20	yes	down
c147312_g1	2228	0	yes	down
c29244_g1	2138	0	yes	down
c97980_g2	2061	0	yes	down
c78561_g1	11228	10	yes	down
c96170_g1	1944	0	yes	down
c139360_g1	2731	1	yes	down
c94105_g1	1774	0	yes	down
c130601_g1	25024	34	yes	down
c51076_g1	3017	2	yes	down
c55267_g1	1500	0	yes	down
c96438_g2	9350	12	yes	down
c82637_g1	1350	0	yes	down
c16584_g1	1320	0	yes	down
c54698_g1	1300	0	yes	down
c104074_g1	1288	0	yes	down
c96062_g1	1241	0	yes	down
c99785_g1	1768	1	yes	down
c52411_g1	2256	2	yes	down
c104913_g5	1059	0	yes	down
c92027_g1	1048	0	yes	down
c104499_g4	1019	0	yes	down
c124137_g1	1008	0	yes	down
c96417_g3	1953	2	yes	down
c106590_g1	2296	3	yes	down
c103892_g1	895	0	yes	down
c132094_g1	888	0	yes	down
c125830_g1	1686	2	yes	down
c84379_g1	1276	1	yes	down
c24100_g1	848	0	yes	down
c88516_g1	848	0	yes	down
c90830_g1	842	0	yes	down
c104461_g1	840	0	yes	down
c96774_g1	18980	50	yes	down
c103823_g5	818	0	yes	down
c98933_g1	806	0	yes	down
c97084_g1	1561	2	yes	down
c96971_g1	789	0	yes	down
c105177_g1	10713	30	yes	down
c96042_g1	735	0	yes	down
c98367_g1	79948	249	yes	down
c103811_g7	1089	1	yes	down
c84304_g1	4316	11	yes	down
c87216_g1	1073	1	yes	down
c95684_g1	1731	3	yes	down
c98421_g2	701	0	yes	down
c74952_g1	700	0	yes	down
c76443_g1	685	0	yes	down
c97484_g1	1011	1	yes	down
c88329_g1	997	1	yes	down
c97449_g3	668	0	yes	down
c122668_g1	989	1	yes	down
c101975_g1	663	0	yes	down
c74818_g1	655	0	yes	down
c1481_g1	2702	7	yes	down
c103498_g1	624	0	yes	down
c98532_g1	3376	10	yes	down
c92541_g2	592	0	yes	down
c95273_g1	4279	14	yes	down
c88068_g1	4380	15	yes	down
c76340_g1	563	0	yes	down
c103973_g5	6745	25	yes	down
c94367_g1	556	0	yes	down
c59724_g1	543	0	yes	down
c35645_g1	10272	42	yes	down
c102162_g1	1040	2	yes	down
c88897_g1	531	0	yes	down
c19679_g1	3139	11	yes	down
c80457_g1	520	0	yes	down
c92340_g1	3287	12	yes	down
c92027_g2	989	2	yes	down
c98767_g2	502	0	yes	down
c82181_g1	501	0	yes	down
c11575_g1	487	0	yes	down
c3974_g1	721	1	yes	down
c67449_g1	483	0	yes	down
c104905_g1	468	0	yes	down
c147834_g1	908	2	yes	down
c105157_g2	459	0	yes	down
c92186_g2	1082	3	yes	down
c100727_g4	450	0	yes	down
c102850_g3	448	0	yes	down
c96806_g2	659	1	yes	down
c71607_g1	439	0	yes	down
c99766_g2	434	0	yes	down
c105139_g1	429	0	yes	down
c91896_g1	425	0	yes	down
c97286_g1	415	0	yes	down
c102268_g2	410	0	yes	down
c79869_g1	409	0	yes	down
c101774_g3	405	0	yes	down
c103378_g1	580	1	yes	down
c122804_g1	390	0	yes	down
c95890_g3	1978	9	yes	down
c97119_g1	388	0	yes	down
c98449_g2	388	0	yes	down
c92178_g2	571	1	yes	down
c100437_g2	384	0	yes	down
c105223_g2	384	0	yes	down
c97111_g1	1093	4	yes	down
c102393_g3	377	0	yes	down
c86830_g1	3407	18	yes	down
c84370_g3	373	0	yes	down
c104560_g1	368	0	yes	down
c102925_g1	876	3	yes	down
c153528_g1	364	0	yes	down
c98772_g2	358	0	yes	down
c99060_g1	357	0	yes	down
c89706_g1	352	0	yes	down
c93045_g2	352	0	yes	down
c99147_g1	350	0	yes	down
c104937_g1	4088	24	yes	down
c92045_g1	348	0	yes	down
c101049_g2	48307	319	yes	down
c90636_g1	345	0	yes	down
c133556_g1	345	0	yes	down
c98905_g1	344	0	yes	down
c90919_g1	342	0	yes	down
c76220_g1	665	2	yes	down
c103296_g5	340	0	yes	down
c84828_g1	340	0	yes	down
c101765_g1	657	2	yes	down
c105280_g5	336	0	yes	down
c87159_g1	329	0	yes	down
c105179_g3	324	0	yes	down
c78591_g1	323	0	yes	down
c84082_g1	774	3	yes	down
c138799_g1	40232	289	yes	down
c98797_g1	316	0	yes	down
c94610_g2	315	0	yes	down
c103670_g1	466	1	yes	down
c56723_g1	1031	5	yes	down
c91300_g1	311	0	yes	down
c102986_g4	311	0	yes	down
c90785_g1	311	0	yes	down
c95451_g1	454	1	yes	down
c104913_g4	1544	9	yes	down
c101843_g1	303	0	yes	down
c106610_g1	302	0	yes	down
c95021_g1	300	0	yes	down
c22384_g1	3773	26	yes	down
c46208_g1	19505	149	yes	down
c92704_g1	297	0	yes	down
c106263_g1	297	0	yes	down
c34628_g2	439	1	yes	down
c3121_g1	2918	20	yes	down
c47886_g1	292	0	yes	down
c70837_g1	1860	12	yes	down
c101127_g1	289	0	yes	down
c147351_g1	2614	18	yes	down
c100437_g1	286	0	yes	down
c99766_g1	285	0	yes	down
c69665_g1	4334	33	yes	down
c101877_g3	1548	10	yes	down
c97383_g2	277	0	yes	down
c91918_g1	16028	131	yes	down
c97980_g1	406	1	yes	down
c99617_g5	776	4	yes	down
c102866_g4	3675	30	yes	down
c100781_g2	262	0	yes	down
c93604_g3	1089	7	yes	down
c122483_g1	259	0	yes	down
c104111_g1	255	0	yes	down
c103577_g5	727	4	yes	down
c73892_g1	253	0	yes	down
c49423_g1	2180	17	yes	down
c103076_g1	252	0	yes	down
c100105_g1	252	0	yes	down
c53585_g1	252	0	yes	down
c101537_g1	248	0	yes	down
c104135_g2	248	0	yes	down
c102382_g3	247	0	yes	down
c104024_g2	1146	8	yes	down
c99086_g1	245	0	yes	down
c104913_g6	241	0	yes	down
c106237_g1	238	0	yes	down
c102150_g1	354	1	yes	down
c104733_g2	571	3	yes	down
c105280_g4	235	0	yes	down
c103554_g1	233	0	yes	down
c93774_g1	346	1	yes	down
c115975_g1	232	0	yes	down
c103860_g8	231	0	yes	down
c78295_g1	229	0	yes	down
c104305_g1	227	0	yes	down
c22127_g1	225	0	yes	down
c97552_g1	223	0	yes	down
c98685_g1	222	0	yes	down
c60154_g1	3971	39	yes	down
c103530_g2	731	5	yes	down
c97376_g1	219	0	yes	down
c94368_g2	217	0	yes	down
c104687_g3	216	0	yes	down
c104960_g3	321	1	yes	down
c100527_g1	516	3	yes	down
c122116_g1	2043	19	yes	down
c104048_g2	2882	28	yes	down
c105104_g2	3533	36	yes	down
c76366_g1	4172	43	yes	down
c88588_g1	211	0	yes	down
c103919_g1	1155	10	yes	down
c101808_g2	309	1	yes	down
c100858_g2	207	0	yes	down
c96951_g1	207	0	yes	down
c104502_g1	399	2	yes	down
c34081_g2	1223	11	yes	down
c104565_g2	483	3	yes	down
c104329_g2	1811	18	yes	down
c96815_g1	386	2	yes	down
c100351_g1	198	0	yes	down
c91259_g1	196	0	yes	down
c99853_g1	381	2	yes	down
c95474_g2	195	0	yes	down
c99881_g2	467	3	yes	down
c122742_g1	1069	10	yes	down
c102371_g3	193	0	yes	down
c87828_g2	192	0	yes	down
c133531_g1	190	0	yes	down
c105134_g5	543	4	yes	down
c130896_g1	17190	205	yes	down
c91935_g2	189	0	yes	down
c99229_g1	280	1	yes	down
c70243_g1	1042	10	yes	down
c48059_g1	448	3	yes	down
c98943_g1	362	2	yes	down
c89706_g2	861	8	yes	down
c105347_g1	1355	14	yes	down
c105104_g5	858	8	yes	down
c95323_g2	184	0	yes	down
c103513_g1	184	0	yes	down
c88426_g1	183	0	yes	down
c132039_g1	441	3	yes	down
c130615_g1	181	0	yes	down
c105115_g1	181	0	yes	down
c104094_g1	919	9	yes	down
c82429_g1	1319	14	yes	down
c100609_g2	179	0	yes	down
c103006_g2	178	0	yes	down
c113683_g1	2244	26	yes	down
c104263_g2	4438	55	yes	down
c18907_g1	1610	18	yes	down
c113799_g1	20210	260	yes	down
c98773_g2	176	0	yes	down
c78141_g1	32899	426	yes	down
c101374_g3	418	3	yes	down
c15473_g1	30385	400	yes	down
c94776_g2	173	0	yes	down
c101828_g1	4338	55	yes	down
c130557_g1	447200	5942	yes	down
c92072_g1	493	4	yes	down
c102729_g3	335	2	yes	down
c104922_g1	2780	35	yes	down
c102847_g1	333	2	yes	down
c147972_g1	1929	23	yes	down
c99620_g2	170	0	yes	down
c85564_g1	170	0	yes	down
c97441_g1	169	0	yes	down
c63297_g1	168	0	yes	down
c105179_g4	168	0	yes	down
c104290_g9	167	0	yes	down
c104141_g3	1741	21	yes	down
c78716_g1	776	8	yes	down
c101807_g2	166	0	yes	down
c103838_g1	6662	90	yes	down
c104974_g2	399	3	yes	down
c75363_g1	164	0	yes	down
c99745_g2	164	0	yes	down
c99200_g2	164	0	yes	down
c88129_g2	686	7	yes	down
c139002_g1	5013	68	yes	down
c98187_g1	162	0	yes	down
c98136_g1	162	0	yes	down
c93383_g1	1117	13	yes	down
c99881_g1	161	0	yes	down
c98323_g4	240	1	yes	down
c105479_g1	3573	49	yes	down
c102159_g2	878	10	yes	down
c102138_g1	806	9	yes	down
c99341_g5	235	1	yes	down
c103173_g8	235	1	yes	down
c105011_g2	523	5	yes	down
c105074_g4	157	0	yes	down
c87575_g1	869	10	yes	down
c105126_g5	156	0	yes	down
c104940_g3	306	2	yes	down
c97328_g1	517	5	yes	down
c90834_g1	155	0	yes	down
c99703_g1	230	1	yes	down
c97244_g1	154	0	yes	down
c101668_g1	154	0	yes	down
c101162_g2	154	0	yes	down
c105140_g7	301	2	yes	down
c50578_g2	52787	784	yes	down
c101325_g1	153	0	yes	down
c102529_g1	1327	17	yes	down
c122229_g1	4995	72	yes	down
c100490_g1	152	0	yes	down
c90976_g1	151	0	yes	down
c103044_g2	296	2	yes	down
c94512_g1	150	0	yes	down
c88732_g1	150	0	yes	down
c102288_g1	290	2	yes	down
c103099_g3	289	2	yes	down
c103846_g5	148	0	yes	down
c103322_g1	355	3	yes	down
c83632_g1	287	2	yes	down
c93974_g1	147	0	yes	down
c104278_g4	146	0	yes	down
c77956_g3	146	0	yes	down
c93132_g2	2295	34	yes	down
c95927_g2	145	0	yes	down
c40089_g1	2206	33	yes	down
c87172_g2	144	0	yes	down
c95927_g1	144	0	yes	down
c104128_g2	144	0	yes	down
c105314_g4	1683	24	yes	down
c80737_g1	344	3	yes	down
c90105_g1	342	3	yes	down
c103929_g1	142	0	yes	down
c95011_g3	141	0	yes	down
c100458_g1	140	0	yes	down
c73937_g1	139	0	yes	down
c101774_g2	138	0	yes	down
c50607_g1	765	10	yes	down
c140996_g1	1128	16	yes	down
c98273_g1	203	1	yes	down
c103554_g2	6198	102	yes	down
c100394_g1	136	0	yes	down
c91781_g2	693	9	yes	down
c35552_g1	13020	218	yes	down
c94319_g1	135	0	yes	down
c96814_g1	135	0	yes	down
c95785_g1	386	4	yes	down
c98022_g1	134	0	yes	down
c91972_g2	133	0	yes	down
c91191_g1	853	12	yes	down
c99059_g3	852	12	yes	down
c103792_g1	496	6	yes	down
c98768_g1	131	0	yes	down
c104762_g6	3214	54	yes	down
c54073_g1	130	0	yes	down
c104586_g1	130	0	yes	down
c102441_g7	130	0	yes	down
c99044_g1	488	6	yes	down
c71331_g1	253	2	yes	down
c88598_g1	129	0	yes	down
c100998_g2	129	0	yes	down
c97651_g1	128	0	yes	down
c99200_g1	128	0	yes	down
c104185_g4	128	0	yes	down
c95890_g1	1452	23	yes	down
c104784_g6	127	0	yes	down
c102455_g1	248	2	yes	down
c104450_g1	126	0	yes	down
c73714_g2	186	1	yes	down
c100572_g1	11166	202	yes	down
c92399_g1	803	12	yes	down
c91601_g1	300	3	yes	down
c105317_g4	578	8	yes	down
c87971_g1	123	0	yes	down
c90333_g2	123	0	yes	down
c90915_g1	123	0	yes	down
c98090_g1	183	1	yes	down
c104135_g4	352	4	yes	down
c88697_g1	122	0	yes	down
c87404_g2	182	1	yes	down
c34628_g1	121	0	yes	down
c81388_g1	121	0	yes	down
c99735_g1	121	0	yes	down
c106672_g1	1644	28	yes	down
c102680_g1	290	3	yes	down
c90563_g2	119	0	yes	down
c97621_g3	119	0	yes	down
c103112_g2	119	0	yes	down
c87313_g1	119	0	yes	down
c102018_g1	177	1	yes	down
c75957_g1	118	0	yes	down
c102317_g3	118	0	yes	down
c75514_g1	2290	42	yes	down
c105325_g4	1443	25	yes	down
c138790_g1	65003	1264	yes	down
c97832_g4	117	0	yes	down
c139065_g1	1070	18	yes	down
c103109_g1	116	0	yes	down
c62491_g1	491	7	yes	down
c94086_g1	9366	182	yes	down
c95528_g1	171	1	yes	down
c123588_g1	171	1	yes	down
c123188_g1	2683	51	yes	down
c73664_g2	114	0	yes	down
c100430_g1	114	0	yes	down
c97573_g1	5834	115	yes	down
c104472_g5	1996	38	yes	down
c103719_g1	2148	41	yes	down
c104556_g4	113	0	yes	down
c103298_g1	113	0	yes	down
c100858_g1	679	11	yes	down
c98827_g1	112	0	yes	down
c101550_g1	216	2	yes	down
c75969_g1	110	0	yes	down
c101561_g2	110	0	yes	down
c102019_g1	214	2	yes	down
c99939_g2	109	0	yes	down
c98894_g3	412	6	yes	down
c77010_g1	1046	19	yes	down
c105317_g5	162	1	yes	down
c104856_g3	108	0	yes	down
c105205_g1	599	10	yes	down
c103846_g2	107	0	yes	down
c85191_g1	107	0	yes	down
c66748_g1	106	0	yes	down
c104498_g10	106	0	yes	down
c152776_g1	105	0	yes	down
c98147_g1	105	0	yes	down
c98986_g1	105	0	yes	down
c103219_g2	104	0	yes	down
c101214_g2	812	15	yes	down
c98022_g3	103	0	yes	down
c77053_g1	103	0	yes	down
c97844_g1	103	0	yes	down
c103081_g2	103	0	yes	down
c99764_g1	343	5	yes	down
c104900_g7	526	9	yes	down
c97376_g2	201	2	yes	down
c104132_g2	152	1	yes	down
c88001_g1	36819	824	yes	down
c98416_g2	101	0	yes	down
c14378_g1	3059	66	yes	down
c105386_g1	1195	24	yes	down
c102506_g2	198	2	yes	down
c81277_g1	289	4	yes	down
c92186_g1	100	0	yes	down
c104147_g1	100	0	yes	down
c105146_g1	830	16	yes	down
c90319_g2	99	0	yes	down
c92495_g2	99	0	yes	down
c90544_g1	509	9	yes	down
c18829_g1	954	19	yes	down
c103114_g1	598	11	yes	down
c116247_g1	285	4	yes	down
c77956_g2	194	2	yes	down
c91094_g1	328	5	yes	down
c92188_g2	98	0	yes	down
c86047_g1	193	2	yes	down
c103310_g2	147	1	yes	down
c97366_g2	1336	28	yes	down
c100296_g1	414	7	yes	down
c106246_g1	4827	110	yes	down
c94891_g1	14066	325	yes	down
c83956_g1	97	0	yes	down
c104135_g1	97	0	yes	down
c103805_g2	26596	622	yes	down
c103238_g6	96	0	yes	down
c103667_g2	96	0	yes	down
c38012_g1	96	0	yes	down
c139370_g1	1907	43	yes	down
c104094_g3	405	7	yes	down
c70284_g1	95	0	yes	down
c92174_g1	95	0	yes	down
c102939_g7	95	0	yes	down
c92323_g1	95	0	yes	down
c103929_g2	2408	55	yes	down
c95429_g3	94	0	yes	down
c97621_g6	94	0	yes	down
c90876_g3	94	0	yes	down
c90541_g1	94	0	yes	down
c91080_g1	94	0	yes	down
c19665_g1	528	10	yes	down
c97077_g1	141	1	yes	down
c69681_g1	93	0	yes	down
c103967_g5	93	0	yes	down
c105104_g4	93	0	yes	down
c103738_g2	93	0	yes	down
c101893_g3	140	1	yes	down
c97027_g1	140	1	yes	down
c104007_g2	1148	25	yes	down
c80661_g1	225	3	yes	down
c91822_g1	139	1	yes	down
c100147_g1	139	1	yes	down
c97946_g1	679	14	yes	down
c103734_g3	554	11	yes	down
c103238_g9	91	0	yes	down
c103099_g1	91	0	yes	down
c31017_g1	881	19	yes	down
c96266_g1	753	16	yes	down
c82354_g1	957	21	yes	down
c88094_g1	834	18	yes	down
c105227_g3	506	10	yes	down
c102885_g1	176	2	yes	down
c101335_g2	176	2	yes	down
c20923_g1	90	0	yes	down
c103548_g4	90	0	yes	down
c96668_g1	90	0	yes	down
c104867_g2	90	0	yes	down
c63177_g1	90	0	yes	down
c104551_g1	1144	26	yes	down
c71090_g1	3011	74	yes	down
c104167_g2	695	15	yes	down
c90701_g1	89	0	yes	down
c104747_g2	3934	99	yes	down
c104638_g4	5345	135	yes	down
c100615_g1	213	3	yes	down
c152244_g1	412	8	yes	down
c100914_g1	88	0	yes	down
c69536_g1	88	0	yes	down
c95390_g2	88	0	yes	down
c17666_g1	88	0	yes	down
c103896_g1	840	19	yes	down
c105286_g2	526	11	yes	down
c35828_g1	2201	55	yes	down
c90647_g1	87	0	yes	down
c93277_g1	1417	35	yes	down
c147085_g1	2261	57	yes	down
c103795_g4	86	0	yes	down
c83942_g1	86	0	yes	down
c104150_g2	86	0	yes	down
c95677_g1	86	0	yes	down
c94728_g1	86	0	yes	down
c35664_g1	12397	327	yes	down
c105360_g1	476	10	yes	down
c102481_g5	361	7	yes	down
c95617_g1	127	1	yes	down
c77956_g1	127	1	yes	down
c94052_g1	1274	32	yes	down
c102060_g5	85	0	yes	down
c103906_g2	85	0	yes	down
c97539_g1	1155	29	yes	down
c100157_g1	84	0	yes	down
c105158_g8	84	0	yes	down
c103929_g7	84	0	yes	down
c81329_g1	84	0	yes	down
c101719_g1	84	0	yes	down
c100903_g1	125	1	yes	down
c107196_g1	953	23	yes	down
c105136_g4	163	2	yes	down
c83872_g1	83	0	yes	down
c103370_g1	83	0	yes	down
c96120_g1	238	4	yes	down
c99825_g1	313	6	yes	down
c102260_g3	200	3	yes	down
c94978_g1	161	2	yes	down
c103434_g4	66768	1846	yes	down
c103940_g5	82	0	yes	down
c65666_g1	82	0	yes	down
c51900_g1	82	0	yes	down
c103209_g5	122	1	yes	down
c102869_g1	235	4	yes	down
c75105_g1	81	0	yes	down
c99715_g1	81	0	yes	down
c70308_g1	81	0	yes	down
c99821_g1	81	0	yes	down
c97776_g1	2480	67	yes	down
c127093_g1	1032	26	yes	down
c130980_g1	18228	511	yes	down
c105009_g3	120	1	yes	down
c104598_g5	80	0	yes	down
c104803_g4	80	0	yes	down
c103573_g5	80	0	yes	down
c105102_g11	80	0	yes	down
c92067_g1	80	0	yes	down
c78444_g1	80	0	yes	down
c131345_g1	913	23	yes	down
c89738_g1	119	1	yes	down
c95820_g1	3122	86	yes	down
c93734_g1	10983	311	yes	down
c100737_g2	192	3	yes	down
c139124_g1	5791	164	yes	down
c99658_g1	79	0	yes	down
c83535_g1	79	0	yes	down
c18316_g1	227	4	yes	down
c97195_g1	582	14	yes	down
c71053_g1	191	3	yes	down
c150014_g1	439	10	yes	down
c95595_g1	1775	49	yes	down
c14893_g1	261	5	yes	down
c97862_g1	10903	314	yes	down
c81714_g1	788	20	yes	down
c101232_g3	1102	30	yes	down
c103235_g2	78	0	yes	down
c102958_g7	78	0	yes	down
c95071_g1	78	0	yes	down
c69513_g1	78	0	yes	down
[truncated: 2,587 more rows]
