# Supplementary material for: De novo transcriptomic analysis of leaf and fruit tissue of Cornus officinalis using Illumina platform
Source: PLoS One. 2018 Feb 16;13(2):e0192610. doi: 10.1371/journal.pone.0192610 (PMC5815590; doi:10.1371/journal.pone.0192610)
Supplement: S11 Table — (XLS) [file pone.0192610.s011.xls]

## Sheet: S11 Table   Summary all of DEGs
S11 Table Summary all of DEGs coYP versus coGS
seq_id	coYP_count	coGS_count	coYP_fpkm	coGS_fpkm	significant	regulate
c46398_g1	1	13731	0.304	3487.75	yes	up
c54448_g1	2	16524	0.084	567.492	yes	up
c105236_g1	0	7296	0	185.461	yes	up
c97619_g1	4	20190	0.168	716.578	yes	up
c87048_g1	3	11201	0.084	284.352	yes	up
c101220_g5	1	6788	0.063	370.005	yes	up
c98878_g3	4	10915	0.22	508.506	yes	up
c92266_g1	7	15492	0.241	465.078	yes	up
c101741_g1	104	176052	2.284	3372.19	yes	up
c101827_g3	23	28744	0.66	722.495	yes	up
c71188_g1	2	4758	0.042	95.198	yes	up
c101344_g3	2	4668	0.115	222.637	yes	up
c17442_g1	1	3358	0.021	72.348	yes	up
c19643_g2	2	3912	0.042	72.319	yes	up
c35539_g1	0	1997	0	53.297	yes	up
c92627_g1	13	13564	0.576	525.429	yes	up
c103949_g2	478	411767	20.661	15433.5	yes	up
c73031_g1	9	8440	0.43	350.734	yes	up
c97925_g1	1	2169	0.073	131.992	yes	up
c98545_g1	2	2792	0.178	208.883	yes	up
c130537_g1	9	7159	0.388	270.722	yes	up
c95139_g1	0	1258	0	155.815	yes	up
c101076_g1	0	1251	0	53.478	yes	up
c105140_g4	4	3173	0.084	62.145	yes	up
c104109_g1	0	1093	0	31.774	yes	up
c48297_g1	0	1090	0	36.136	yes	up
c103840_g1	0	981	0	37.921	yes	up
c86161_g1	0	970	0	197.954	yes	up
c130528_g1	53	22739	5.532	2031.88	yes	up
c89790_g1	0	858	0	45.852	yes	up
c101220_g6	0	843	0	48.658	yes	up
c100467_g1	0	839	0	31.755	yes	up
c91639_g1	0	837	0	108.598	yes	up
c102004_g2	10	4204	0.241	87.562	yes	up
c76835_g1	0	749	0	146.7	yes	up
c69994_g1	0	734	0	43.829	yes	up
c92223_g1	0	732	0	54.442	yes	up
c100356_g3	0	710	0	31.173	yes	up
c56995_g1	2	1326	0.126	69.981	yes	up
c106232_g1	0	661	0	52.543	yes	up
c91692_g1	8	2935	0.461	144.877	yes	up
c122210_g1	22	6825	1.561	417.995	yes	up
c66540_g1	0	627	0	45.48	yes	up
c115258_g1	0	591	0	31.85	yes	up
c75332_g2	0	578	0	16.216	yes	up
c86608_g1	8	2638	0.398	112.464	yes	up
c78446_g1	0	563	0	21.723	yes	up
c78568_g1	18	5058	1.226	296.454	yes	up
c14404_g1	176	43485	10.278	2194.71	yes	up
c84577_g1	0	532	0	73.78	yes	up
c102169_g1	1	785	0.084	52.829	yes	up
c8179_g1	0	523	0	33.826	yes	up
c91690_g1	0	507	0	14.441	yes	up
c52565_g1	0	499	0	26.706	yes	up
c105975_g1	0	486	0	23.776	yes	up
c99066_g1	0	484	0	24.988	yes	up
c101198_g1	0	481	0	25.284	yes	up
c70246_g1	12	3054	2.116	454.847	yes	up
c101855_g1	3	1142	0.084	29.588	yes	up
c105454_g1	684	145335	68.29	12433.4	yes	up
c55035_g1	1121	234385	66.708	12052.7	yes	up
c104178_g1	0	463	0	8.504	yes	up
c83139_g1	3	1082	0.115	36.603	yes	up
c70246_g2	0	442	0	2338.85	yes	up
c53742_g1	0	430	0	26.973	yes	up
c48786_g1	0	418	0	21.408	yes	up
c87093_g1	166	31170	6.003	978.863	yes	up
c91610_g1	4	1167	0.178	50.281	yes	up
c86283_g1	4	1158	0.168	41.758	yes	up
c100384_g1	0	399	0	21.876	yes	up
c65705_g1	2	776	0.22	74.39	yes	up
c122461_g1	88	15996	12.594	1943.44	yes	up
c101384_g2	0	389	0	9.01	yes	up
c21245_g1	2	749	0.21	67.556	yes	up
c45328_g1	6	1435	0.22	46.482	yes	up
c101176_g2	0	381	0	15.405	yes	up
c103431_g4	0	377	0	41.614	yes	up
c75570_g1	80	13602	3.95	581.828	yes	up
c122593_g1	25	4357	0.597	90.502	yes	up
c122087_g1	535	85245	17.455	2416.49	yes	up
c100113_g1	0	344	0	20.903	yes	up
c100376_g2	0	343	0	34.265	yes	up
c76820_g1	0	342	0	24.348	yes	up
c113599_g1	205	31254	18.178	2380.26	yes	up
c1070_g1	0	333	0	60.341	yes	up
c88024_g1	15	2553	1.509	219.888	yes	up
c92885_g1	24	3520	0.964	122.209	yes	up
c97449_g2	0	290	0	13.849	yes	up
c139318_g1	30	4235	1.016	124.776	yes	up
c75914_g1	15	2211	0.943	177.701	yes	up
c103309_g1	81	10485	1.949	219.096	yes	up
c100013_g1	0	277	0	5.564	yes	up
c95109_g3	0	273	0	17.629	yes	up
c35631_g1	19	2566	0.492	57.964	yes	up
c98545_g2	0	269	0	53.774	yes	up
c104989_g6	20	2653	1.016	116.492	yes	up
c101808_g1	0	265	0	13.868	yes	up
c103054_g1	35	4499	2.483	238.28	yes	up
c96331_g2	25	3170	2.378	285.421	yes	up
c147356_g1	75	8530	2.913	287.263	yes	up
c13782_g1	0	244	0	8.867	yes	up
c95408_g1	27	3162	0.891	90.778	yes	up
c99616_g1	0	240	0	28.519	yes	up
c99079_g1	49	5527	1.331	131.954	yes	up
c99661_g1	0	237	0	5.517	yes	up
c101026_g2	0	237	0	5.316	yes	up
c139127_g1	42	4766	2.85	278.482	yes	up
c93025_g1	0	235	0	9.316	yes	up
c92536_g2	10	1301	0.346	38.627	yes	up
c34151_g1	0	233	0	13.572	yes	up
c104382_g1	22	2470	1.121	112.101	yes	up
c98544_g1	0	225	0	6.299	yes	up
c100010_g1	0	225	0	6.49	yes	up
c103603_g9	8	1027	0.314	38.226	yes	up
c87136_g1	0	219	0	13.611	yes	up
c91592_g2	0	215	0	9.755	yes	up
c94528_g1	12	1366	0.671	65.648	yes	up
c78753_g1	0	209	0	37.348	yes	up
c149537_g1	0	205	0	20.473	yes	up
c104337_g2	0	203	0	6.614	yes	up
c92187_g1	13	1388	0.503	51.34	yes	up
c100924_g4	0	199	0	14.966	yes	up
c100838_g1	0	198	0	11.959	yes	up
c104557_g2	113	10262	3.447	271.915	yes	up
c104463_g1	4	557	0.189	21.227	yes	up
c100356_g1	0	194	0	11.463	yes	up
c97578_g1	23	2199	0.723	59.806	yes	up
c139087_g1	202	17580	18.063	1349.65	yes	up
c147738_g1	91	8092	4.704	362.388	yes	up
c1284_g1	0	189	0	40.249	yes	up
c46644_g1	0	188	0	21.475	yes	up
c100448_g2	50	4464	1.875	145.459	yes	up
c104743_g2	0	187	0	20.502	yes	up
c86385_g1	0	185	0	8.581	yes	up
c77793_g1	0	179	0	11.673	yes	up
c101176_g3	7	752	0.587	53.736	yes	up
c96496_g1	0	176	0	5.068	yes	up
c90922_g1	119	9590	4.369	305.694	yes	up
c98341_g1	0	171	0	10.499	yes	up
c34617_g1	0	170	0	15.939	yes	up
c103266_g1	0	168	0	6.948	yes	up
c88696_g1	22	1818	2.41	170.017	yes	up
c17672_g1	0	167	0	28.901	yes	up
c18929_g1	2	322	0.063	8.418	yes	up
c88212_g1	7	688	0.272	22.945	yes	up
c104803_g2	2	315	0.126	16.693	yes	up
c35188_g1	0	161	0	15.796	yes	up
c103981_g3	0	159	0	8.437	yes	up
c92160_g1	13	1087	0.178	13.286	yes	up
c101349_g1	0	158	0	5.555	yes	up
c75520_g1	129	9326	2.294	144.638	yes	up
c86032_g1	0	150	0	18.221	yes	up
c87871_g1	0	148	0	16.961	yes	up
c4724_g1	6	551	0.44	37.491	yes	up
c78463_g1	2	285	0.314	37.357	yes	up
c78646_g1	1368	89866	68.185	3878.85	yes	up
c149394_g1	6	546	1.09	83.591	yes	up
c48685_g1	0	144	0	4.973	yes	up
c80042_g1	0	141	0	14.899	yes	up
c98522_g1	0	141	0	7.368	yes	up
c104880_g9	0	140	0	4.181	yes	up
c96622_g1	0	138	0	16.13	yes	up
c75102_g1	0	137	0	19.643	yes	up
c103793_g5	25	1670	0.335	29.999	yes	up
c77461_g2	6	511	1.236	88.049	yes	up
c101296_g1	1	199	0.084	14.384	yes	up
c100907_g1	30	1982	0.555	32.251	yes	up
c27530_g1	0	132	0	100.247	yes	up
c94025_g1	0	130	0	13.305	yes	up
c101952_g1	0	129	0	4.6	yes	up
c97649_g1	0	128	0	6.347	yes	up
c99776_g1	17	1109	0.461	25.98	yes	up
c141817_g1	3	307	0.44	38.026	yes	up
c102488_g1	0	126	0	4.295	yes	up
c2251_g1	300	17193	7.575	378.108	yes	up
c1466_g1	0	125	0	8.981	yes	up
c95779_g1	0	125	0	6.738	yes	up
c81360_g1	65	3808	3.227	163.804	yes	up
c96934_g1	1	185	0.105	16.455	yes	up
c101306_g2	0	123	0	4.801	yes	up
c103233_g9	0	122	0	10.318	yes	up
c99998_g1	8	570	0.712	43.848	yes	up
c91706_g1	8	564	1.551	91.838	yes	up
c99897_g1	37	2173	1.069	54.767	yes	up
c91182_g1	3	291	0.587	47.99	yes	up
c85123_g1	0	120	0	3.799	yes	up
c102572_g2	0	119	0	3.665	yes	up
c96985_g1	0	119	0	10.509	yes	up
c77461_g1	8	550	1.718	98.739	yes	up
c93034_g1	0	117	0	5.04	yes	up
c43267_g1	0	116	0	4.257	yes	up
c123079_g1	31	1782	1.907	94.434	yes	up
c147399_g1	1	171	0.084	12.599	yes	up
c99356_g2	2	222	0.084	8.285	yes	up
c103177_g2	0	113	0	10.365	yes	up
c1183_g1	0	113	0	8.619	yes	up
c76722_g1	0	112	0	13.439	yes	up
c99632_g2	0	112	0	5.25	yes	up
c53119_g1	40	2167	4.977	229.661	yes	up
c100448_g3	149	7689	6.58	278.797	yes	up
c78137_g1	12	721	0.66	34.971	yes	up
c86529_g1	0	111	0	24.997	yes	up
c101534_g1	0	110	0	6.758	yes	up
c140016_g1	0	110	0	10.413	yes	up
c79991_g2	0	108	0	14.928	yes	up
c104381_g2	0	108	0	9.411	yes	up
c103065_g1	201	9846	5.71	241.793	yes	up
c92774_g1	0	106	0	3.35	yes	up
c95068_g1	0	106	0	13.801	yes	up
c86529_g2	0	106	0	14.861	yes	up
c100670_g1	520	24918	17.843	742.787	yes	up
c134439_g1	0	105	0	16.884	yes	up
c67523_g1	0	104	0	6.471	yes	up
c103723_g3	0	104	0	9.106	yes	up
c100198_g1	0	103	0	8.647	yes	up
c104913_g8	1	153	0.042	6.357	yes	up
c101163_g1	2	200	0.126	10.423	yes	up
c82321_g2	0	102	0	14.842	yes	up
c103954_g3	3	246	0.126	8.943	yes	up
c99062_g1	1148	52944	29.828	1197.46	yes	up
c66827_g3	0	100	0	16.493	yes	up
c98984_g2	0	100	0	16.856	yes	up
c88904_g2	3	241	0.44	30.046	yes	up
c104894_g3	0	99	0	2.93	yes	up
c69585_g2	0	99	0	9.258	yes	up
c95389_g1	7	415	0.451	23.48	yes	up
c105345_g2	0	98	0	3.837	yes	up
c93537_g2	0	98	0	6.872	yes	up
c97428_g1	0	97	0	5.851	yes	up
c97894_g1	0	97	0	11.177	yes	up
c90728_g1	0	96	0	4.734	yes	up
c99538_g1	60	2710	1.603	67.69	yes	up
c86501_g1	56	2484	3.552	135.982	yes	up
c91240_g1	8	437	0.419	19.643	yes	up
c91352_g1	559	23709	20.692	762.115	yes	up
c97883_g1	0	93	0	6.49	yes	up
c101355_g1	0	93	0	3.799	yes	up
c90236_g1	0	90	0	3.427	yes	up
c131348_g1	67	2862	10.592	383.033	yes	up
c58457_g1	4	259	0.775	42.177	yes	up
c72888_g2	0	89	0	13	yes	up
c96093_g1	2	176	0.126	9.821	yes	up
c81105_g1	12	577	0.377	15.93	yes	up
c97159_g1	14	649	0.503	20.368	yes	up
c99315_g1	0	87	0	14.928	yes	up
c95922_g1	0	87	0	6.252	yes	up
c94760_g1	0	86	0	5.001	yes	up
c104819_g2	4	248	0.524	27.422	yes	up
c65417_g1	0	85	0	10.633	yes	up
c104657_g1	0	84	0	16.369	yes	up
c102808_g8	0	84	0	9.077	yes	up
c89026_g1	2	166	0.105	7.76	yes	up
c130574_g1	53	2119	1.352	46.902	yes	up
c14854_g1	0	83	0	20.063	yes	up
c95109_g1	0	83	0	4.085	yes	up
c37954_g1	0	82	0	12.265	yes	up
c130715_g1	76	2918	7.292	239.951	yes	up
c103460_g1	0	81	0	12.351	yes	up
c104616_g7	0	81	0	3.57	yes	up
c91690_g2	0	81	0	4.925	yes	up
c102433_g5	0	81	0	6.185	yes	up
c103824_g2	0	81	0	3.092	yes	up
c18821_g1	0	80	0	5.965	yes	up
c86389_g1	0	80	0	5.908	yes	up
c95733_g1	0	80	0	7.101	yes	up
c91940_g1	0	80	0	7.149	yes	up
c138800_g1	50	1918	4.118	135.772	yes	up
c75964_g1	1	119	0.094	9.23	yes	up
c104378_g5	0	79	0	3.98	yes	up
c105769_g1	0	79	0	11.501	yes	up
c99698_g4	0	79	0	5.116	yes	up
c87428_g1	0	79	0	4.362	yes	up
c98341_g2	0	78	0	7.674	yes	up
c98188_g1	0	77	0	4.314	yes	up
c91743_g1	11	465	0.807	29.426	yes	up
c104540_g10	0	76	0	5.459	yes	up
c97546_g2	49	1795	2.054	65.104	yes	up
c113987_g1	146	5138	10.351	314.169	yes	up
c91537_g1	91	3259	4.442	137.862	yes	up
c95258_g1	126	4445	5.05	154.469	yes	up
c104657_g3	0	75	0	4.314	yes	up
c95778_g3	0	75	0	10.556	yes	up
c72897_g1	716	24745	26.465	794.08	yes	up
c107321_g1	12	489	0.964	33.683	yes	up
c90953_g1	59	2109	3.719	114.955	yes	up
c103514_g3	1	112	0.22	20.979	yes	up
c101616_g1	0	74	0	10.728	yes	up
c65643_g1	0	74	0	7.407	yes	up
c91113_g1	14	550	0.681	23.041	yes	up
c89761_g1	0	73	0	2.854	yes	up
c104010_g1	0	73	0	3.827	yes	up
c81210_g2	27	974	1.582	49.422	yes	up
c91086_g1	2	143	0.084	5.154	yes	up
c99157_g1	1	109	0.136	11.692	yes	up
c97732_g1	0	72	0	14.613	yes	up
c92548_g1	714	23602	27.827	798.365	yes	up
c122209_g1	93	3120	4.118	119.765	yes	up
c100059_g4	22	783	0.901	27.794	yes	up
c50888_g1	285	9341	14.836	420.792	yes	up
c95464_g1	233	7619	18.482	520.046	yes	up
c97449_g4	0	70	0	4.238	yes	up
c103155_g1	0	69	0	5.068	yes	up
c100628_g7	0	69	0	32.232	yes	up
c83034_g1	0	69	0	20.187	yes	up
c88882_g2	55	1815	4.432	125.683	yes	up
c89443_g1	0	68	0	3.007	yes	up
c122044_g1	706	22150	13.034	356.452	yes	up
c101663_g1	11	411	1.247	39.906	yes	up
c94929_g1	7	288	0.576	31.583	yes	up
c104623_g5	0	67	0	66.497	yes	up
c935_g1	744	22976	24.139	647.943	yes	up
c101871_g5	0	66	0	6.681	yes	up
c76625_g1	0	66	0	6.92	yes	up
c49266_g1	0	66	0	7.178	yes	up
c101704_g2	0	66	0	6.013	yes	up
c56991_g1	2	130	0.293	16.417	yes	up
c18246_g2	34	1112	3.761	105.277	yes	up
c67556_g1	4	190	0.272	12.771	yes	up
c102716_g3	4	190	0.513	20.826	yes	up
c91732_g1	127	3880	3.793	100.848	yes	up
c100198_g3	0	65	0	2.672	yes	up
c94160_g1	0	65	0	6.109	yes	up
c69847_g1	127	3858	4.526	119.488	yes	up
c77091_g1	5	218	0.21	7.836	yes	up
c76067_g1	85	2569	37.33	918.741	yes	up
c104105_g4	3	157	0.272	12.398	yes	up
c92672_g1	0	64	0	7.015	yes	up
c101725_g2	0	64	0	6.109	yes	up
c104266_g3	0	64	0	14.66	yes	up
c102558_g1	71	2151	2.955	85.558	yes	up
c103475_g1	48	1474	4.579	120.691	yes	up
c103376_g1	9	327	0.272	8.647	yes	up
c68158_g1	0	63	0	8.122	yes	up
c102571_g2	0	63	0	3.808	yes	up
c101081_g3	4	183	0.251	9.907	yes	up
c104345_g1	8	298	1.173	24.463	yes	up
c103584_g2	6	238	0.21	7.283	yes	up
c89498_g1	45	1351	2.074	53.86	yes	up
c78107_g1	2355	66573	333.666	8011.84	yes	up
c33887_g1	0	61	0	4.037	yes	up
c104803_g1	0	61	0	4.791	yes	up
c100948_g4	0	61	0	6.032	yes	up
c86976_g1	394	11147	8.916	219.802	yes	up
c91363_g1	80	2301	2.955	73.741	yes	up
c103990_g2	47	1377	0.964	24.367	yes	up
c91787_g2	2	118	0.073	3.531	yes	up
c98876_g3	3	145	0.147	5.488	yes	up
c104588_g1	33	979	0.587	15.3	yes	up
c91665_g1	513	13989	48.384	1079.63	yes	up
c147733_g1	12	385	0.744	20.492	yes	up
c102347_g1	1	87	0.052	3.77	yes	up
c103537_g3	1	87	0.063	4.906	yes	up
c93268_g1	1	87	0.251	18.431	yes	up
c73034_g1	2	115	0.251	12.083	yes	up
c94955_g1	9	302	0.409	11.807	yes	up
c40294_g1	0	58	0	4.763	yes	up
c99984_g1	0	58	0	3.064	yes	up
c103159_g1	10	323	0.503	14.069	yes	up
c52713_g1	2	113	0.304	14.317	yes	up
c125137_g1	0	57	0	2.902	yes	up
c87429_g2	6	218	0.189	5.87	yes	up
c99009_g1	2	112	0.262	12.389	yes	up
c90695_g1	0	56	0	2.606	yes	up
c101525_g1	2	110	0.115	5.498	yes	up
c95373_g1	30	842	0.482	11.845	yes	up
c103999_g1	3	135	0.178	7.015	yes	up
c10932_g1	0	55	0	4.247	yes	up
c106587_g1	0	55	0	3.732	yes	up
c91304_g2	0	55	0	7.053	yes	up
c86530_g2	0	55	0	57.315	yes	up
c90165_g1	1	82	0.43	28.376	yes	up
c90942_g1	124	3184	4.243	94.692	yes	up
c68114_g1	154	3928	7.47	165.064	yes	up
c100668_g3	0	54	0	2.358	yes	up
c104749_g1	0	54	0	4.906	yes	up
c97411_g1	0	54	0	4.104	yes	up
c87879_g3	4	157	0.398	13.219	yes	up
c104784_g2	5	180	0.545	16.789	yes	up
c94343_g2	6	204	0.325	9.697	yes	up
c94567_g1	0	53	0	4.219	yes	up
c83990_g1	0	53	0	4.295	yes	up
c103821_g1	0	53	0	5.25	yes	up
c92960_g1	14	397	0.922	21.771	yes	up
c90680_g1	108	2692	8.539	183.094	yes	up
c86061_g2	0	52	0	8.504	yes	up
c69429_g1	0	52	0	4.314	yes	up
c69336_g1	0	52	0	13.038	yes	up
c93899_g1	0	52	0	3.436	yes	up
c102399_g1	0	52	0	4.982	yes	up
c100948_g2	0	52	0	4.629	yes	up
c71951_g1	0	52	0	3.589	yes	up
c103264_g1	0	52	0	2.768	yes	up
c98861_g2	16	436	1.31	30.753	yes	up
c103151_g2	13	365	0.597	13.801	yes	up
c92317_g2	23	600	1.519	34.275	yes	up
c33343_g1	151	3679	12.405	259.956	yes	up
c88314_g2	5	174	1.928	54.786	yes	up
c93439_g1	27	688	1.027	22.621	yes	up
c84163_g2	11	314	0.838	20.588	yes	up
c94383_g1	3	125	0.115	4.305	yes	up
c104418_g8	0	51	0	8.495	yes	up
c92851_g1	0	51	0	1.89	yes	up
c75070_g1	8	242	1.551	39.41	yes	up
c97215_g1	11	311	0.325	9.172	yes	up
c100123_g2	15	402	0.409	9.573	yes	up
c35548_g1	45	1114	7.355	153.935	yes	up
c97858_g1	2	100	0.597	24.615	yes	up
c94747_g1	0	50	0	10.824	yes	up
c104606_g1	0	50	0	3.274	yes	up
c19603_g1	0	50	0	6.643	yes	up
c77568_g1	0	50	0	4.476	yes	up
c98689_g1	0	50	0	2.749	yes	up
c100471_g1	2	99	0.199	8.428	yes	up
c92759_g1	22	554	3.709	78.829	yes	up
c96772_g1	7	212	0.377	9.802	yes	up
c104623_g7	3	121	0.335	13.696	yes	up
c114603_g1	16	415	1.037	23.117	yes	up
c89647_g1	2	98	0.105	4.247	yes	up
c101536_g1	40	974	2.682	56.313	yes	up
c104932_g2	0	49	0	5.221	yes	up
c72826_g1	0	49	0	6.214	yes	up
c67512_g1	12	321	0.597	13.811	yes	up
c104243_g3	12	318	0.367	8.371	yes	up
c98389_g1	91	2098	4.306	86.073	yes	up
c98250_g1	6	185	0.283	7.521	yes	up
c68114_g2	4	140	0.409	12.227	yes	up
c101309_g1	0	48	0	3.78	yes	up
c96156_g1	0	48	0	9.125	yes	up
c104913_g10	0	48	0	5.517	yes	up
c100809_g2	0	48	0	3.818	yes	up
c95771_g1	0	48	0	5.202	yes	up
c87650_g1	0	48	0	5.192	yes	up
c81932_g1	0	48	0	2.367	yes	up
c90768_g2	2	95	0.063	2.577	yes	up
c102493_g1	83	1869	12.321	63.242	yes	up
c104907_g7	17	420	0.849	18.068	yes	up
c105039_g1	21	504	0.87	18.211	yes	up
c85241_g1	16	397	2.232	47.036	yes	up
c49690_g1	0	47	0	1.689	yes	up
c2434_g1	0	47	0	2.835	yes	up
c105111_g1	0	47	0	6.013	yes	up
c104494_g2	0	47	0	5.211	yes	up
c101602_g1	0	47	0	6.309	yes	up
c98876_g4	0	47	0	5.106	yes	up
c76015_g2	0	47	0	4.896	yes	up
c97118_g1	13	329	0.356	7.912	yes	up
c103750_g1	28	644	0.691	13.926	yes	up
c88030_g1	39	895	1.226	24.377	yes	up
c75327_g1	3	113	0.157	4.982	yes	up
c101267_g1	0	46	0	4.476	yes	up
c98624_g1	0	46	0	4.114	yes	up
c100463_g3	0	46	0	2.835	yes	up
c99653_g1	0	46	0	4.705	yes	up
c99190_g2	0	46	0	6.548	yes	up
c99028_g1	223	4811	4.83	90.788	yes	up
c14977_g1	144	3096	16.114	296.063	yes	up
c104223_g3	6	175	1.278	31.125	yes	up
c130614_g1	103	2232	5.92	110.889	yes	up
c33060_g1	43	962	5.123	97.88	yes	up
c82869_g1	3	111	1.226	36.393	yes	up
c67407_g1	0	45	0	7.97	yes	up
c102962_g4	0	45	0	8.313	yes	up
c100603_g1	0	45	0	3.054	yes	up
c106050_g1	0	45	0	3.188	yes	up
c76176_g1	0	45	0	6.261	yes	up
c86538_g1	0	45	0	2.386	yes	up
c86770_g1	95	2038	2.672	49.813	yes	up
c122234_g2	10	254	1.708	36.546	yes	up
c103475_g3	15	354	2.221	44.564	yes	up
c78553_g1	355	7362	16.743	300.749	yes	up
c43823_g1	2	87	0.272	10.06	yes	up
c95183_g2	36	794	1.603	33.015	yes	up
c104378_g2	0	44	0	6.929	yes	up
c99958_g1	0	44	0	6.528	yes	up
c105115_g4	0	44	0	16.006	yes	up
c57642_g1	0	44	0	4.133	yes	up
c103783_g6	0	44	0	3.36	yes	up
c96780_g2	0	44	0	5.326	yes	up
c76288_g1	3	108	1.069	31.593	yes	up
c93601_g4	4	128	0.608	16.388	yes	up
c96254_g1	7	187	0.22	4.935	yes	up
c69565_g1	218	4441	8.225	145.45	yes	up
c103551_g1	264	5314	6.737	116.606	yes	up
c75486_g1	0	43	0	3.178	yes	up
c101220_g1	0	43	0	97.183	yes	up
c99596_g2	0	43	0	3.379	yes	up
c108426_g1	0	43	0	9.411	yes	up
c87638_g1	0	43	0	4.161	yes	up
c139858_g1	0	43	0	2.062	yes	up
c99080_g7	0	43	0	3.512	yes	up
c96854_g1	0	43	0	5.965	yes	up
c84976_g1	0	43	0	3.331	yes	up
c93034_g2	0	43	0	7.473	yes	up
c57954_g1	0	43	0	2.396	yes	up
c97479_g1	7	184	0.398	9.144	yes	up
c102864_g2	132	2660	4.17	73.016	yes	up
c77016_g1	2	84	0.084	3.092	yes	up
c96142_g1	18	398	0.796	15.29	yes	up
c70699_g1	86	1734	5.029	87.629	yes	up
c99527_g2	4	123	0.377	9.945	yes	up
c107168_g1	5	142	0.786	19.003	yes	up
c103636_g1	869	17006	33.778	407.038	yes	up
c124866_g1	0	42	0	3.407	yes	up
c80756_g1	0	42	0	2.596	yes	up
c98230_g2	0	42	0	4.381	yes	up
c91910_g1	0	42	0	31.898	yes	up
c81165_g1	0	42	0	3.894	yes	up
c106346_g1	0	42	0	3.579	yes	up
c103233_g10	0	42	0	19.061	yes	up
c100520_g1	68	1368	12.667	214.572	yes	up
c78753_g2	4	122	0.608	15.72	yes	up
c91316_g1	44	907	2.766	48.811	yes	up
c99241_g1	43	881	9.534	163.47	yes	up
c22158_g1	9	215	0.712	14.699	yes	up
c91455_g1	0	41	0	3.608	yes	up
c88679_g2	0	41	0	12.532	yes	up
c16339_g1	0	41	0	1.479	yes	up
c93169_g2	0	41	0	2.634	yes	up
c87151_g1	0	41	0	4.6	yes	up
c103452_g2	0	41	0	4.62	yes	up
c99230_g1	0	41	0	4.906	yes	up
c95066_g1	0	41	0	4.009	yes	up
c75627_g2	0	41	0	1.546	yes	up
c90644_g1	10	233	0.335	6.691	yes	up
c14887_g1	119	2303	7.858	131.152	yes	up
c105075_g7	171	3286	5.762	96.228	yes	up
c102588_g3	2	80	0.618	25.055	yes	up
c93894_g1	3	99	1.09	29.378	yes	up
c98654_g1	19	395	0.597	10.776	yes	up
c139029_g1	91	1753	3.175	53.173	yes	up
c105406_g1	43	853	2.661	45.585	yes	up
c54593_g1	22	448	1.299	22.917	yes	up
c99063_g1	1	60	0.251	12.78	yes	up
c85037_g1	0	40	0	2.882	yes	up
c78487_g1	0	40	0	67.032	yes	up
c72684_g1	0	40	0	2.987	yes	up
c124009_g1	0	40	0	2.968	yes	up
c92248_g1	0	40	0	6.509	yes	up
c103038_g1	0	40	0	1.565	yes	up
c8745_g1	0	40	0	4.247	yes	up
c101508_g2	0	40	0	6.147	yes	up
c63562_g1	0	40	0	2.529	yes	up
c81526_g1	0	40	0	2.816	yes	up
c83163_g1	29	593	1.142	20.206	yes	up
c139187_g1	525	9792	68.594	1089.19	yes	up
c122413_g1	284	5241	17.853	284.457	yes	up
c139006_g1	595	10891	56.681	889.831	yes	up
c95462_g2	2	77	0.891	25.608	yes	up
c74974_g1	0	39	0	2.606	yes	up
c85438_g1	0	39	0	4.791	yes	up
c94470_g1	0	39	0	5.994	yes	up
c100013_g5	0	39	0	2.873	yes	up
c101871_g2	0	39	0	2.09	yes	up
c94828_g1	0	39	0	4.629	yes	up
c105287_g3	0	39	0	3.866	yes	up
c103851_g2	0	39	0	2.539	yes	up
c123752_g1	0	39	0	2.377	yes	up
c18246_g1	35	683	7.02	115.117	yes	up
c102622_g1	8	185	0.44	8.791	yes	up
c58696_g1	150	2759	3.342	53.574	yes	up
c99026_g1	1864	33625	50.741	796.39	yes	up
c98549_g2	9	202	1.121	27.565	yes	up
c104428_g1	170	3107	6.035	95.761	yes	up
c98029_g1	15	308	0.409	7.292	yes	up
c94510_g1	2	76	0.262	8.428	yes	up
c101746_g1	22	429	1.854	32.251	yes	up
c97363_g1	4	112	0.21	5.03	yes	up
c91059_g2	0	38	0	3.99	yes	up
c90880_g2	0	38	0	2.348	yes	up
c62651_g1	0	38	0	2.653	yes	up
c15074_g1	0	38	0	2.329	yes	up
c87560_g2	0	38	0	2.529	yes	up
c83938_g1	0	38	0	6.882	yes	up
c102170_g1	29	562	0.545	9.134	yes	up
c100956_g2	5	127	0.44	9.707	yes	up
c88904_g1	5	127	0.503	10.862	yes	up
c95276_g1	2	74	0.094	3.169	yes	up
c104344_g2	480	8403	27.45	414.473	yes	up
c65975_g1	1	56	0.073	3.694	yes	up
c96043_g2	1	56	0.388	17.906	yes	up
c102763_g1	1	56	0.189	8.819	yes	up
c18909_g2	6	143	4.013	76.719	yes	up
c50511_g1	30	568	1.729	28.366	yes	up
c88281_g1	8	177	0.147	2.787	yes	up
c91205_g2	0	37	0	282.281	yes	up
c101326_g2	0	37	0	9.917	yes	up
c101300_g1	0	37	0	6.156	yes	up
c93985_g1	0	37	0	3.446	yes	up
c99170_g2	0	37	0	3.293	yes	up
c89357_g2	0	37	0	2.844	yes	up
c66393_g2	0	37	0	7.321	yes	up
c90014_g2	0	37	0	2.758	yes	up
c104919_g6	0	37	0	2.472	yes	up
c103933_g6	0	37	0	8.371	yes	up
c104257_g2	0	37	0	2.711	yes	up
c98307_g1	0	37	0	3.665	yes	up
c99695_g2	529	9133	9.828	147.912	yes	up
c58537_g1	103	1808	1.907	29.254	yes	up
c14828_g1	1	55	0.105	4.849	yes	up
c93191_g1	2	72	0.094	4.076	yes	up
c76900_g1	234	4007	6.873	102.337	yes	up
c104834_g2	32	591	1.708	28.586	yes	up
c104623_g6	6	139	0.66	24.396	yes	up
c125347_g1	0	36	0	52.591	yes	up
c87280_g2	0	36	0	6.261	yes	up
c93720_g2	0	36	0	2.367	yes	up
c31514_g1	0	36	0	5.689	yes	up
c101369_g3	0	36	0	3.026	yes	up
c94343_g1	0	36	0	13.429	yes	up
c100668_g1	0	36	0	12.666	yes	up
c94802_g1	0	36	0	2.768	yes	up
c91801_g1	0	36	0	1.603	yes	up
c91783_g2	0	36	0	16.159	yes	up
c87068_g1	0	36	0	2.73	yes	up
c104427_g4	9	188	0.566	10.146	yes	up
c94615_g1	37	663	0.733	11.406	yes	up
c86860_g1	41	723	1.079	16.512	yes	up
c100016_g4	1	53	0.084	3.999	yes	up
c99251_g1	3	86	0.356	9.22	yes	up
c86664_g1	108	1814	15.978	227.628	yes	up
c99562_g1	4	103	0.492	10.709	yes	up
c88672_g1	90	1521	2.892	42.521	yes	up
c95265_g1	14	264	1.037	16.875	yes	up
c103474_g2	257	4234	18.105	268.489	yes	up
c104280_g1	0	35	0	1.909	yes	up
c103104_g1	0	35	0	2.319	yes	up
c104932_g4	0	35	0	1.833	yes	up
c94457_g1	0	35	0	4.534	yes	up
c69222_g1	0	35	0	1.718	yes	up
c79675_g1	0	35	0	3.684	yes	up
c103460_g6	3	85	0.168	4.076	yes	up
c104957_g4	22	390	3.175	47.837	yes	up
c95918_g1	303	4923	5.637	79.898	yes	up
c90434_g1	9231	148832	178.017	2501.68	yes	up
c104631_g3	5	117	0.272	5.469	yes	up
c103514_g1	31	545	1.498	23.375	yes	up
c99063_g3	53	891	4.044	58.518	yes	up
c9406_g1	24	416	2.577	38.245	yes	up
c131430_g1	47	791	3.237	47.007	yes	up
c90276_g1	25	430	1.54	22.878	yes	up
c96253_g2	0	34	0	2.672	yes	up
c85826_g2	0	34	0	5.717	yes	up
c71657_g1	0	34	0	2.806	yes	up
c49276_g1	0	34	0	3.007	yes	up
c84487_g1	0	34	0	132.288	yes	up
c95214_g1	0	34	0	3.894	yes	up
c96099_g2	0	34	0	2.51	yes	up
c16471_g1	0	34	0	13.496	yes	up
c19812_g1	0	34	0	2.596	yes	up
c85197_g1	0	34	0	2.138	yes	up
c15047_g2	0	34	0	1.985	yes	up
c82322_g1	76	1240	1.813	25.742	yes	up
c89270_g1	449	7147	53.392	725.235	yes	up
c130545_g1	18	317	2.473	36.985	yes	up
c104465_g2	32	549	0.922	13.696	yes	up
c104274_g8	25	423	0.66	9.726	yes	up
c92322_g1	1	50	0.052	2.386	yes	up
c97139_g1	1	50	0.073	3.274	yes	up
c99321_g1	6	128	0.314	6.175	yes	up
c104935_g3	559	8676	13.411	181.194	yes	up
c108165_g1	18	310	2.745	40.087	yes	up
c104687_g5	80	1266	2.881	39.629	yes	up
c87503_g2	0	33	0	2.148	yes	up
c93903_g1	0	33	0	3.913	yes	up
c103300_g2	0	33	0	4.257	yes	up
c87280_g1	0	33	0	2.262	yes	up
c15140_g1	0	33	0	4.104	yes	up
c100439_g2	0	33	0	6.156	yes	up
c1820_g1	0	33	0	8.227	yes	up
c68235_g1	0	33	0	9.659	yes	up
c117078_g1	0	33	0	15.901	yes	up
c102666_g2	0	33	0	3.35	yes	up
c100412_g3	0	33	0	3.646	yes	up
c104427_g5	36	594	4.474	62.956	yes	up
c101802_g1	1	49	0.105	4.41	yes	up
c103777_g2	47	756	2.776	23.184	yes	up
c103678_g1	8	155	0.23	4.992	yes	up
c103664_g3	42	669	2.232	30.915	yes	up
c104577_g1	0	32	0	2.109	yes	up
c90960_g1	0	32	0	10.47	yes	up
c95170_g1	0	32	0	7.636	yes	up
c132673_g1	0	32	0	3.455	yes	up
c78541_g1	0	32	0	2.501	yes	up
c103457_g2	0	32	0	2.224	yes	up
c37558_g1	0	32	0	3.465	yes	up
c16478_g1	0	32	0	5.001	yes	up
c69585_g1	0	32	0	2.272	yes	up
c96274_g1	0	32	0	2.596	yes	up
c88333_g2	0	32	0	2.501	yes	up
c90074_g2	0	32	0	5.192	yes	up
c150564_g1	0	32	0	9.85	yes	up
c2610_g1	0	32	0	94.654	yes	up
c89584_g1	0	32	0	3.999	yes	up
c4422_g1	0	32	0	3.322	yes	up
c99661_g2	0	31	0	3.77	yes	up
c98917_g1	0	31	0	5.612	yes	up
c88161_g1	0	31	0	4.572	yes	up
c92279_g1	0	31	0	6.357	yes	up
c49742_g1	0	31	0	2.1	yes	up
c88367_g1	0	31	0	3.617	yes	up
c33956_g1	0	31	0	4.095	yes	up
c76151_g2	0	31	0	3.579	yes	up
c88245_g1	0	31	0	3.741	yes	up
c90488_g1	0	31	0	5.03	yes	up
c70598_g1	0	31	0	1.584	yes	up
c104175_g3	0	31	0	3.856	yes	up
c70871_g2	64	993	6.223	82.723	yes	up
c96131_g1	19	315	4.013	55.769	yes	up
c102156_g2	1	48	0.105	4.982	yes	up
c106614_g1	28	447	1.572	21.647	yes	up
c101331_g3	18	300	1.247	17.887	yes	up
c9002_g1	768	11498	27.408	356.385	yes	up
c85307_g1	5	108	1.173	21.151	yes	up
c147274_g1	605	9006	22.536	291.214	yes	up
c78355_g1	22	356	0.712	10.022	yes	up
c56875_g1	6	122	1.278	21.8	yes	up
c100552_g1	6	121	0.22	3.923	yes	up
c122014_g1	14	237	30.813	405.282	yes	up
c78913_g2	84	1261	3.059	39.925	yes	up
c97277_g1	1	47	0.168	3.512	yes	up
c103475_g2	34	539	4.484	50.262	yes	up
c86410_g1	25	395	2.693	36.403	yes	up
c98967_g1	5	106	0.272	8.142	yes	up
c103640_g7	3	76	0.136	2.921	yes	up
c85655_g2	78	1163	3.332	43.084	yes	up
c90148_g1	88	1320	7.041	90.998	yes	up
c21157_g1	0	30	0	3.398	yes	up
c73713_g1	0	30	0	35.811	yes	up
c140431_g1	0	30	0	3.341	yes	up
c94615_g2	0	30	0	2.205	yes	up
c87669_g1	0	30	0	2.052	yes	up
c83090_g1	0	30	0	5.059	yes	up
c3541_g1	0	30	0	2.176	yes	up
c102457_g4	0	30	0	5.211	yes	up
c101667_g2	0	30	0	5.784	yes	up
c103467_g1	30	477	2.41	26.878	yes	up
c100599_g2	2	61	0.314	8.161	yes	up
c939_g1	71	1055	2.839	36.632	yes	up
c85331_g2	616	8900	71.108	877.461	yes	up
c86509_g2	33	516	1.834	24.768	yes	up
c103484_g1	81	1193	2.944	37.682	yes	up
c98611_g1	3	75	0.157	3.302	yes	up
c95047_g1	1	46	0.063	2.548	yes	up
c22246_g1	467	6724	60.652	743.589	yes	up
c64238_g1	8	146	15.265	217.425	yes	up
c101156_g2	94	1382	2.473	31.688	yes	up
c101401_g1	115	1676	2.043	26.019	yes	up
c75521_g1	2718	38695	117.48	1450.33	yes	up
c104710_g2	7	131	1.016	16.073	yes	up
c93834_g1	2	60	0.073	1.823	yes	up
c105374_g3	2	60	0.094	2.663	yes	up
c91006_g1	2934	41619	209.816	2565.43	yes	up
c100668_g2	5	103	0.974	15.682	yes	up
c89414_g1	4	88	0.241	4.61	yes	up
c104155_g9	3	74	1.456	29.111	yes	up
c100360_g1	10	172	0.398	6.004	yes	up
c104540_g9	0	29	0	2.634	yes	up
c30456_g2	0	29	0	2.138	yes	up
c103124_g1	0	29	0	2.415	yes	up
c103513_g3	0	29	0	3.522	yes	up
c93496_g2	0	29	0	2.711	yes	up
c77633_g1	0	29	0	1.527	yes	up
c95162_g1	0	29	0	4.047	yes	up
c150765_g1	0	29	0	44.029	yes	up
c54228_g1	0	29	0	3.102	yes	up
c103651_g4	0	29	0	24.692	yes	up
c95787_g4	0	29	0	4.868	yes	up
c76546_g1	0	29	0	3.761	yes	up
c99741_g2	0	29	0	14.727	yes	up
c104034_g19	3	73	0.482	9.869	yes	up
c68813_g1	2	59	0.23	5.717	yes	up
c103340_g2	2	59	0.094	2.472	yes	up
c150304_g1	6	115	3.478	53.726	yes	up
c102025_g2	27	404	1.467	19.003	yes	up
c101065_g1	7	128	0.524	8.304	yes	up
c90751_g1	4	86	0.168	3.083	yes	up
c104399_g1	9	155	1.037	15.243	yes	up
c89392_g1	3	72	1.132	18.784	yes	up
c123779_g1	12	195	1.792	24.711	yes	up
c98401_g2	1	44	0.241	9.029	yes	up
c103183_g6	4	85	0.817	14.832	yes	up
c91296_g2	8	139	0.796	11.816	yes	up
c105535_g1	8	139	1.163	17.104	yes	up
c105009_g4	22	327	0.859	11.1	yes	up
c101926_g1	14137	192423	1752.62	20337	yes	up
c96940_g3	0	28	0	3.188	yes	up
c98544_g2	0	28	0	3.264	yes	up
c28010_g1	0	28	0	6.891	yes	up
c91059_g3	0	28	0	8.552	yes	up
c97072_g3	0	28	0	3.341	yes	up
c49391_g1	0	28	0	2.93	yes	up
c99905_g1	0	28	0	3.36	yes	up
c76591_g1	0	28	0	1.527	yes	up
c76044_g1	0	28	0	1.794	yes	up
c101777_g3	0	28	0	15.892	yes	up
c96324_g1	0	28	0	3.264	yes	up
c95614_g2	3	71	0.22	5.03	yes	up
c71886_g1	231	3170	4.882	58.403	yes	up
c98680_g2	172	2364	16.46	193.974	yes	up
c17982_g1	8	138	0.471	7.025	yes	up
c84832_g1	294	4003	12.143	144.467	yes	up
c138844_g1	498	6718	15.422	180.898	yes	up
c104506_g3	11	177	0.859	62.24	yes	up
c95764_g1	14	217	1.058	17.199	yes	up
c76888_g1	1	43	0.147	5.259	yes	up
c99111_g1	3	70	0.325	6.538	yes	up
c86326_g1	144	1948	13.065	151.692	yes	up
c95205_g2	220	2961	7.397	86.512	yes	up
c97520_g1	54	748	1.561	18.86	yes	up
c99188_g1	6	109	0.367	5.746	yes	up
c82746_g1	3	69	0.367	7.158	yes	up
c92311_g1	4	82	0.293	5.145	yes	up
c91228_g1	22	316	0.817	10.146	yes	up
c17027_g1	13	199	1.268	16.684	yes	up
c18445_g1	0	27	0	2.606	yes	up
c91052_g2	0	27	0	6.538	yes	up
c72942_g2	0	27	0	1.661	yes	up
c79342_g1	0	27	0	3.675	yes	up
c87108_g1	0	27	0	2.787	yes	up
c92715_g1	0	27	0	2.319	yes	up
c102305_g2	0	27	0	5.689	yes	up
c18788_g1	257	3405	22.788	259.316	yes	up
c104670_g3	31	444	5.459	69.99	yes	up
c103490_g1	10	160	0.178	2.491	yes	up
c97458_g1	7	120	0.492	8.571	yes	up
c104863_g4	177	2333	5.794	60.894	yes	up
c90685_g1	178	2343	3.877	44.459	yes	up
c101903_g2	80	1062	1.886	21.828	yes	up
c94465_g1	10	158	0.587	8.581	yes	up
c130622_g1	1366	17664	28.194	317.615	yes	up
c101800_g1	217	2836	7.669	87.056	yes	up
c98525_g1	12	182	1.572	20.301	yes	up
c87227_g1	248	3212	7.083	79.735	yes	up
c139214_g1	253	3275	16.061	179.543	yes	up
c98726_g3	1	41	0.115	3.217	yes	up
c77519_g1	16	231	2.63	32.156	yes	up
c101032_g1	6	105	0.723	5.345	yes	up
c82304_g1	4	79	0.251	4.371	yes	up
c94928_g1	0	26	0	1.899	yes	up
c153527_g1	0	26	0	3.98	yes	up
c139021_g1	0	26	0	11.788	yes	up
c97674_g2	0	26	0	2.587	yes	up
c91769_g1	0	26	0	15.414	yes	up
c98109_g2	0	26	0	1.556	yes	up
c86142_g1	0	26	0	4.753	yes	up
c71883_g1	0	26	0	2.434	yes	up
c100576_g1	0	26	0	2.854	yes	up
c97626_g1	0	26	0	2.205	yes	up
c96358_g1	0	26	0	1.976	yes	up
c75952_g1	0	26	0	2.701	yes	up
c95457_g1	0	26	0	2.93	yes	up
c69400_g1	0	26	0	7.827	yes	up
c93179_g1	0	26	0	8.924	yes	up
c78329_g1	0	26	0	2.138	yes	up
c103597_g1	0	26	0	3.455	yes	up
c77413_g1	0	26	0	1.804	yes	up
c107644_g1	62	817	2.776	31.745	yes	up
c102608_g1	67	878	2.923	31.774	yes	up
c94429_g1	55	727	7.795	87.495	yes	up
c105090_g2	3	66	2.232	39.285	yes	up
c1775_g1	284	3618	27.723	302.735	yes	up
c104513_g1	98	1267	3.122	34.628	yes	up
c147665_g1	25	338	3.258	37.491	yes	up
c103255_g2	123	1567	7.868	89.824	yes	up
c8970_g1	1	40	0.105	3.732	yes	up
c91272_g1	3	65	0.199	3.703	yes	up
c116023_g1	3	65	0.356	6.614	yes	up
c93105_g1	216	2717	29.273	313.167	yes	up
c104636_g1	17	237	1.718	20.549	yes	up
c101321_g1	97	1234	3.95	43.552	yes	up
c100942_g1	76	964	3.73	40.956	yes	up
c91698_g1	2	52	0.136	3.016	yes	up
c99887_g1	231	2874	16.229	174.064	yes	up
c76318_g1	3	64	0.304	5.498	yes	up
c101601_g3	4	76	0.513	8.332	yes	up
c100728_g4	6	101	0.356	5.25	yes	up
c100715_g1	207	2570	5.291	57.21	yes	up
c102057_g2	0	25	0	1.899	yes	up
c34036_g1	0	25	0	2.892	yes	up
c105251_g2	0	25	0	3.904	yes	up
c102341_g5	0	25	0	3.245	yes	up
c93931_g1	0	25	0	2.644	yes	up
c104593_g3	0	25	0	1.861	yes	up
c103586_g3	0	25	0	3.054	yes	up
c9190_g1	0	25	0	1.374	yes	up
c80560_g3	0	25	0	5.507	yes	up
c102784_g1	0	25	0	4.286	yes	up
c71512_g2	0	25	0	2.205	yes	up
c91052_g1	0	25	0	3.713	yes	up
c95719_g1	42	546	1.572	17.686	yes	up
c94742_g1	183	2264	10.907	116.577	yes	up
c87066_g1	7	112	0.681	9.306	yes	up
c103866_g2	7	112	0.775	18.631	yes	up
c95418_g1	14	195	2.274	26.753	yes	up
c81210_g1	17	231	3.677	41.862	yes	up
c100647_g2	2	51	0.199	4.4	yes	up
c95270_g1	4	75	0.419	6.767	yes	up
c97164_g1	54	682	6.297	67.938	yes	up
c104628_g7	3	63	0.136	2.396	yes	up
c82268_g1	33	432	2.116	23.957	yes	up
c104853_g2	8	123	0.733	7.712	yes	up
c130541_g1	1371	16519	107.569	1115.56	yes	up
c15079_g1	22	289	1.718	19.375	yes	up
c95110_g1	36	466	1.278	14.403	yes	up
c105226_g4	6	99	9.639	124.671	yes	up
c97711_g1	17	229	0.775	9.382	yes	up
c75543_g1	30	393	1.393	15.806	yes	up
c104225_g1	572	6860	18.272	190.5	yes	up
c96156_g3	4	74	1.666	25.894	yes	up
c98148_g1	131	1584	3.269	34.399	yes	up
c7739_g1	3	62	0.838	14.288	yes	up
c35844_g1	322	3841	22.264	228.993	yes	up
c99867_g1	2	50	0.995	20.215	yes	up
c100389_g2	33	423	2.598	28.72	yes	up
c93316_g2	538	6374	4.243	43.934	yes	up
c91796_g1	0	24	0	3.102	yes	up
c88604_g1	0	24	0	6.423	yes	up
c103988_g5	0	24	0	2.758	yes	up
c90556_g1	0	24	0	2.501	yes	up
c97047_g2	0	24	0	5.918	yes	up
c36841_g2	0	24	0	127	yes	up
c81065_g1	0	24	0	2.157	yes	up
c48274_g1	0	24	0	3.98	yes	up
c90960_g2	0	24	0	2.73	yes	up
c83867_g1	0	24	0	1.823	yes	up
c106505_g1	0	24	0	2.949	yes	up
c71827_g2	0	24	0	4.305	yes	up
c87158_g1	0	24	0	4.782	yes	up
c90250_g1	0	24	0	7.502	yes	up
c103239_g3	0	24	0	6.92	yes	up
c77692_g2	0	24	0	2.338	yes	up
c104122_g10	0	24	0	3.274	yes	up
c90427_g1	0	24	0	12.599	yes	up
c38804_g1	0	24	0	1.909	yes	up
c93336_g1	0	24	0	2.701	yes	up
c89179_g1	0	24	0	2.949	yes	up
c65206_g1	0	24	0	11.807	yes	up
c91433_g1	0	24	0	1.651	yes	up
c69843_g1	0	24	0	3.751	yes	up
c94288_g1	0	24	0	1.174	yes	up
c94811_g3	0	24	0	2.596	yes	up
c90768_g1	6	97	0.87	11.406	yes	up
c91907_g1	49	604	2.033	21.704	yes	up
c88242_g1	208	2469	15.569	159.137	yes	up
c101559_g3	96	1152	6.255	64.846	yes	up
c100986_g1	30	383	0.681	7.617	yes	up
c99718_g3	9	130	0.199	2.51	yes	up
c87198_g1	97	1159	5.7	58.804	yes	up
c104645_g1	808	9415	32.343	320.259	yes	up
c100633_g2	42	519	1.184	12.704	yes	up
c101150_g3	799	9307	24.024	243.396	yes	up
c94378_g2	4	72	0.272	4.228	yes	up
c150677_g1	4	72	0.335	5.25	yes	up
c95292_g1	4	72	0.178	2.863	yes	up
c95482_g1	7	107	0.482	6.395	yes	up
c96591_g4	24	301	0.691	7.578	yes	up
c71891_g1	1	37	0.084	2.749	yes	up
c53021_g1	26	323	2.661	28.328	yes	up
c103758_g9	5	83	2.158	29.197	yes	up
c6024_g1	37	457	3.489	36.947	yes	up
c97045_g1	14	185	0.953	10.976	yes	up
c68169_g1	44	535	2.63	27.622	yes	up
c40916_g1	273	3159	14.092	141.136	yes	up
c113744_g1	363	4161	26.392	260.7	yes	up
c69867_g1	2	48	0.157	3.283	yes	up
c19006_g1	7	105	0.283	3.722	yes	up
c102994_g1	203	2331	3.573	35.792	yes	up
c86530_g1	90	1053	15.957	157.438	yes	up
c96913_g2	0	23	0	2.558	yes	up
c92539_g4	0	23	0	19.872	yes	up
c59564_g1	0	23	0	14.021	yes	up
c87649_g1	0	23	0	1.871	yes	up
c148057_g1	0	23	0	5.211	yes	up
c64385_g1	0	23	0	2.148	yes	up
c96112_g1	0	23	0	2.081	yes	up
c104818_g9	0	23	0	3.732	yes	up
c101242_g2	0	23	0	3.465	yes	up
c83054_g1	0	23	0	2.93	yes	up
c73857_g2	0	23	0	47.551	yes	up
c149173_g1	0	23	0	1.632	yes	up
c18900_g1	0	23	0	2.797	yes	up
c89830_g1	0	23	0	2.081	yes	up
c124707_g1	0	23	0	2.138	yes	up
c86421_g1	0	23	0	2.071	yes	up
c71306_g1	0	23	0	5.574	yes	up
c77519_g2	0	23	0	17.963	yes	up
c91243_g1	0	23	0	17.629	yes	up
c84387_g1	0	23	0	3.427	yes	up
c30218_g1	0	23	0	6.404	yes	up
c132710_g1	0	23	0	4.247	yes	up
c104274_g3	3	59	0.314	5.364	yes	up
c83861_g1	3	59	0.136	2.386	yes	up
c23802_g1	177	2026	9.985	98.853	yes	up
c58147_g1	14	182	0.796	8.915	yes	up
c95415_g2	4	70	0.545	8.094	yes	up
c18230_g1	1	36	0.136	4.085	yes	up
c80987_g1	20	248	1.09	11.587	yes	up
c94598_g1	23	281	2.357	24.701	yes	up
c89041_g2	48	567	1.498	15.376	yes	up
c88754_g1	32	388	1.058	11.234	yes	up
c38753_g2	2	47	0.094	1.909	yes	up
c96542_g1	5	80	1.331	17.715	yes	up
c95775_g1	248	2784	10.781	104.962	yes	up
c97313_g1	3	58	0.126	2.148	yes	up
c102763_g2	15	190	0.733	8.084	yes	up
c104192_g1	14	178	0.44	4.925	yes	up
c77423_g1	253	2805	13.516	129.09	yes	up
c91750_g1	46	534	5.102	50.682	yes	up
c104020_g3	98	1102	3.657	35.744	yes	up
c104155_g6	7	101	1.467	17.801	yes	up
c90075_g1	3	57	1.09	16.913	yes	up
c94358_g3	3	57	0.304	4.935	yes	up
c99049_g2	354	3897	9.503	90.874	yes	up
c84489_g1	0	22	0	5.316	yes	up
c99103_g1	0	22	0	4.562	yes	up
c150538_g1	0	22	0	2.797	yes	up
c93701_g1	0	22	0	2.94	yes	up
c80756_g2	0	22	0	3.054	yes	up
c104715_g1	0	22	0	4.686	yes	up
c100177_g5	0	22	0	11.177	yes	up
c104906_g8	0	22	0	1.556	yes	up
c98512_g3	0	22	0	2.109	yes	up
c3773_g1	0	22	0	3.436	yes	up
c147825_g1	0	22	0	1.699	yes	up
c105062_g4	0	22	0	5.736	yes	up
c89218_g1	0	22	0	2.491	yes	up
c49103_g1	0	22	0	1.718	yes	up
c123461_g1	0	22	0	1.565	yes	up
c148233_g1	0	22	0	1.842	yes	up
c74639_g1	0	22	0	4.4	yes	up
c100503_g1	0	22	0	2.291	yes	up
c67300_g1	0	22	0	2.367	yes	up
c105281_g1	0	22	0	7.492	yes	up
c92331_g1	0	22	0	5.736	yes	up
c93210_g3	0	22	0	7.426	yes	up
c91794_g1	0	22	0	2.157	yes	up
c90149_g1	18	218	1.425	14.88	yes	up
c97962_g2	9	121	4.327	47.179	yes	up
c87395_g1	59	664	5.679	54.834	yes	up
c96359_g1	4	67	0.838	9.201	yes	up
c97096_g2	50	566	2.693	26.333	yes	up
c88882_g1	86	947	13.798	128.537	yes	up
c104031_g1	2313	24883	144.962	1346.7	yes	up
c71756_g1	413	4454	11.996	112.55	yes	up
c88771_g2	5	77	0.251	3.379	yes	up
c61733_g1	20	236	1.572	15.911	yes	up
c76772_g1	117	1278	5.239	49.555	yes	up
c103338_g1	4444	47554	94.525	882.94	yes	up
c99578_g2	21	246	1.53	15.462	yes	up
c100963_g1	1	34	0.126	3.77	yes	up
c99765_g1	1	34	0.189	5.421	yes	up
c74985_g2	1	34	0.168	4.82	yes	up
c104821_g2	7	98	1.352	15.959	yes	up
c102152_g2	85	922	11.137	102.852	yes	up
c99440_g1	161	1734	9.272	86.369	yes	up
c103957_g2	11	139	0.451	5.307	yes	up
c103352_g1	8	108	0.576	6.681	yes	up
c66797_g1	3	55	0.346	5.364	yes	up
c114290_g1	3	55	0.22	3.512	yes	up
c103549_g1	75	812	2.41	22.697	yes	up
c90424_g1	12	148	1.1	11.663	yes	up
c99596_g1	12	148	0.66	8.132	yes	up
c104512_g1	68	735	2.085	19.49	yes	up
c90669_g1	303	3194	16.69	152.15	yes	up
c97957_g1	17	199	0.388	3.932	yes	up
c92426_g3	5	75	0.367	4.782	yes	up
c97765_g1	6	85	1.226	17.648	yes	up
c82490_g1	0	21	0	8.409	yes	up
c91660_g2	0	21	0	1.174	yes	up
c104562_g2	0	21	0	1.718	yes	up
c88676_g1	0	21	0	2.043	yes	up
c36803_g1	0	21	0	33.148	yes	up
c66393_g1	0	21	0	9.43	yes	up
c98836_g1	0	21	0	2.491	yes	up
c84689_g1	0	21	0	1.355	yes	up
c138070_g1	0	21	0	1.88	yes	up
c57981_g1	0	21	0	4.677	yes	up
c83004_g1	0	21	0	4.725	yes	up
c114020_g1	0	21	0	2.558	yes	up
c80073_g1	0	21	0	1.079	yes	up
c69460_g1	0	21	0	2.892	yes	up
c69657_g1	0	21	0	1.174	yes	up
c78199_g1	0	21	0	1.565	yes	up
c84606_g2	0	21	0	14.145	yes	up
c97232_g1	0	21	0	2.3	yes	up
c147465_g1	0	21	0	2.3	yes	up
c102664_g5	0	21	0	1.47	yes	up
c85937_g2	0	21	0	7.034	yes	up
c90491_g1	0	21	0	2.167	yes	up
c78302_g1	0	21	0	2.148	yes	up
c99380_g2	105	1118	2.085	19.395	yes	up
c98591_g3	109	1158	3.07	28.319	yes	up
c3810_g1	28	310	5.427	50.481	yes	up
c92920_g1	412	4299	12.866	116.74	yes	up
c104667_g2	15	177	2.399	23.938	yes	up
c4267_g1	1	33	0.073	2.138	yes	up
c100610_g2	463	4804	13.264	119.727	yes	up
c91157_g1	423	4382	6.684	66.01	yes	up
c103857_g1	2330	24004	185.823	1853.45	yes	up
c86262_g1	14	166	1.834	18.469	yes	up
c98280_g1	999	10238	49.515	439.413	yes	up
c138863_g1	1831	18740	77.374	686.875	yes	up
c89689_g2	2	43	0.157	2.892	yes	up
c105151_g6	27	295	2.315	21.666	yes	up
c96195_g1	9	114	0.744	8.103	yes	up
c104163_g3	26	285	1.278	16.798	yes	up
c3265_g1	8	104	2.441	26.248	yes	up
c102534_g1	3	53	1.687	7.473	yes	up
c87175_g1	22	244	2.955	27.87	yes	up
c99867_g2	5	73	0.461	5.717	yes	up
c96515_g1	4	63	1.603	6.528	yes	up
c98517_g3	1337	13587	34.658	302.592	yes	up
c34760_g1	28	303	3.636	33.511	yes	up
c125793_g1	10	123	3.877	39.028	yes	up
c104445_g3	10	123	1.467	15.338	yes	up
c84025_g1	55	581	2.211	20.225	yes	up
c89101_g1	19	213	1.425	13.801	yes	up
c104648_g3	14	163	0.524	5.345	yes	up
c105694_g2	125	1285	19.833	172.575	yes	up
c98735_g1	26	282	1.865	17.467	yes	up
c16588_g1	1	32	0.995	25.341	yes	up
c94598_g2	1	32	1.875	46.749	yes	up
c103502_g4	4	62	0.293	3.885	yes	up
c95718_g1	3	52	0.314	4.925	yes	up
c53060_g1	3	52	0.21	3.131	yes	up
c98673_g1	61	632	1.404	12.694	yes	up
c105607_g1	2	42	0.325	5.698	yes	up
c97546_g3	72	739	2.944	26.209	yes	up
c75149_g1	215	2170	7.753	69.551	yes	up
c131941_g1	86	876	9.702	84.403	yes	up
c93407_g1	0	20	0	3.398	yes	up
c144138_g1	0	20	0	41.347	yes	up
c140360_g1	0	20	0	3.57	yes	up
c80544_g1	0	20	0	2.052	yes	up
c69901_g1	0	20	0	2.94	yes	up
c66605_g1	0	20	0	7.273	yes	up
c114909_g1	0	20	0	1.918	yes	up
c83618_g1	0	20	0	1.785	yes	up
c38469_g1	0	20	0	2.739	yes	up
c93759_g1	0	20	0	4.505	yes	up
c16536_g1	0	20	0	2.033	yes	up
c53606_g1	0	20	0	18.058	yes	up
c72233_g1	0	20	0	2.023	yes	up
c109282_g1	0	20	0	1.67	yes	up
c72789_g1	0	20	0	1.747	yes	up
c87960_g3	0	20	0	2.625	yes	up
c91698_g2	0	20	0	2.348	yes	up
c83684_g1	0	20	0	2.672	yes	up
c86294_g2	0	20	0	2.052	yes	up
c88444_g1	0	20	0	5.355	yes	up
c75733_g1	0	20	0	8.008	yes	up
c125639_g1	0	20	0	1.403	yes	up
c33924_g1	21	228	20.389	175.582	yes	up
c33838_g1	5	71	0.639	7.788	yes	up
c122446_g1	172	1722	7.02	60.952	yes	up
c105057_g5	139	1390	5.364	46.606	yes	up
c102327_g1	7	90	0.272	3.054	yes	up
c67833_g1	14	159	0.859	9.831	yes	up
c131026_g1	241	2389	14.951	128.021	yes	up
c103644_g2	39	409	1.289	11.673	yes	up
c65987_g1	3	51	0.524	11.816	yes	up
c105187_g1	3	51	0.409	5.927	yes	up
c122538_g1	257	2535	9.367	80.27	yes	up
c101157_g1	30	321	3.353	31.325	yes	up
c93557_g1	51	522	11.2	95.942	yes	up
c101410_g1	2	41	0.105	1.871	yes	up
c108810_g1	2	41	0.168	3.007	yes	up
c27171_g1	18	195	1.194	11.167	yes	up
c89402_g1	101	1010	3.468	30.104	yes	up
c99872_g1	16	176	0.932	8.896	yes	up
c90305_g1	1	30	0.073	1.842	yes	up
c100186_g1	49	497	6.58	56.771	yes	up
c149568_g1	5	69	1.718	19.49	yes	up
c76405_g1	255	2468	6.747	56.828	yes	up
c95875_g1	686	6612	22.935	173.511	yes	up
c99695_g1	774	7436	9.031	75.765	yes	up
c114056_g1	37	380	6.234	54.07	yes	up
c100122_g1	91	897	12.195	102.165	yes	up
c102842_g2	4	59	0.492	6.395	yes	up
c100750_g1	20	209	2.934	25.971	yes	up
c94926_g1	2	40	0.293	4.973	yes	up
c149768_g1	2	40	1.111	17.953	yes	up
c102761_g1	57	563	6.286	57.64	yes	up
c139069_g1	275	2628	15.108	124.872	yes	up
c115957_g1	18	189	3.835	33.769	yes	up
c147916_g1	1	29	0.817	18.803	yes	up
c98861_g1	1	29	0.21	5.04	yes	up
c98925_g1	1	29	0.21	5.02	yes	up
c97908_g1	1	29	0.073	1.852	yes	up
c102334_g3	21	217	1.299	11.616	yes	up
c104663_g3	218	2076	18.576	152.035	yes	up
c103184_g1	18	188	1.938	11.558	yes	up
c105191_g3	29	298	0.681	6.118	yes	up
c87149_g1	69	666	4.327	36.04	yes	up
c105329_g5	163	1548	2.431	20.101	yes	up
c90103_g1	5	67	0.639	6.29	yes	up
c93861_g1	2722	25440	87.799	713.209	yes	up
c104673_g1	7	85	0.681	6.853	yes	up
c99224_g2	2	39	1.194	18.793	yes	up
c1379_g2	2	39	6.622	98.92	yes	up
c81005_g1	16	167	1.519	13.649	yes	up
c99002_g1	61	585	4.212	31.316	yes	up
c99451_g2	8	94	0.618	5.87	yes	up
c100532_g2	105	990	3.929	32.146	yes	up
c104317_g1	5	66	0.283	3.369	yes	up
c87879_g1	6	75	0.932	9.898	yes	up
c97856_g1	6	75	0.765	7.96	yes	up
c98222_g1	413	3813	9.911	79.678	yes	up
c86098_g3	24	238	2.378	20.177	yes	up
c100817_g1	380	3502	12.887	103.186	yes	up
c93316_g1	492	4526	4.212	33.883	yes	up
c86098_g2	10	111	8.35	73.818	yes	up
c94598_g5	1	28	1.498	32.843	yes	up
c70116_g1	1	28	0.377	8.752	yes	up
c84113_g1	1	28	0.084	1.909	yes	up
c35232_g1	15	156	2.735	23.976	yes	up
c97281_g2	8	93	0.587	5.851	yes	up
c103714_g3	118	1096	2.661	21.552	yes	up
c100143_g1	21	208	1.331	11.415	yes	up
c88790_g1	81	753	4.055	32.614	yes	up
c90348_g2	5	65	0.576	5.937	yes	up
c102095_g2	11	119	0.377	3.503	yes	up
c87530_g1	296	2704	9.136	72.558	yes	up
c101688_g3	380	3460	14.081	111.318	yes	up
c88716_g1	4	56	0.272	3.245	yes	up
c17110_g1	4	56	0.178	2.186	yes	up
c92936_g1	2	38	0.168	2.672	yes	up
c86478_g1	2	38	0.398	5.259	yes	up
c81467_g1	90	839	4.84	39.037	yes	up
c76864_g1	633	5737	19.079	150.127	yes	up
c123217_g1	64	598	2.378	19.27	yes	up
c69763_g1	18	180	9.911	80.003	yes	up
c104884_g2	28	268	1.32	11.969	yes	up
c100730_g1	289	2617	9.367	73.703	yes	up
c141386_g1	6	73	0.524	5.431	yes	up
c54136_g1	72	664	6.569	52.027	yes	up
c113929_g1	35	338	1.435	12.026	yes	up
c96521_g1	183	1657	4.013	31.612	yes	up
c93089_g1	1745	15545	24.894	193.516	yes	up
c87561_g1	686	6129	44.528	343.404	yes	up
c141547_g1	13	134	7.229	60.15	yes	up
c94395_g2	4	55	0.587	11.711	yes	up
c91072_g1	4	55	0.178	7.473	yes	up
c75357_g1	4	55	0.513	5.965	yes	up
c100320_g2	71	650	5.574	45.785	yes	up
c96876_g1	7	81	0.398	3.971	yes	up
c98382_g1	3	46	0.199	3.283	yes	up
c123323_g1	6	72	0.21	2.214	yes	up
c102754_g2	6	72	0.534	3.264	yes	up
c102977_g1	11	116	0.702	6.357	yes	up
c105129_g4	65	593	3.562	28.147	yes	up
c110680_g1	2	37	0.262	4.2	yes	up
c77255_g1	1	27	0.094	2.291	yes	up
c101534_g2	1	27	0.115	2.606	yes	up
c98398_g2	123	1101	4.882	37.94	yes	up
c96824_g1	57	522	4.61	36.346	yes	up
c76429_g1	314	2774	14.511	111.061	yes	up
c92724_g1	18	175	0.65	5.479	yes	up
c132519_g1	39	364	4.861	38.684	yes	up
c78675_g1	4	54	0.681	7.273	yes	up
c89964_g2	10	106	7.533	63.844	yes	up
c14521_g1	208	1837	4.683	36.021	yes	up
c82144_g1	23	217	2.672	21.561	yes	up
c99434_g1	64	575	1.666	11.673	yes	up
c88642_g1	174	1529	24.737	184.592	yes	up
c98845_g2	3	45	1.194	14.613	yes	up
c101602_g2	3	45	0.272	3.446	yes	up
c92330_g2	3	45	0.147	2.615	yes	up
c66391_g1	20	190	2.064	16.818	yes	up
c101902_g4	15	147	1.383	11.635	yes	up
c104090_g1	398	3456	18.922	127.458	yes	up
c97289_g1	621	5374	23.752	178.455	yes	up
c104421_g1	95	841	5.427	43.542	yes	up
c100908_g1	6	70	0.398	3.493	yes	up
c92902_g1	9	96	0.712	6.538	yes	up
c87087_g1	96	846	4.579	34.971	yes	up
c104354_g1	447	3850	40.672	273.71	yes	up
c94611_g1	24	222	1.027	8.227	yes	up
c98659_g3	151	1315	6.842	51.617	yes	up
c99956_g1	32	297	1.184	9.63	yes	up
c56935_g1	292	2512	14.982	111.576	yes	up
c100103_g1	11	112	0.618	5.469	yes	up
c104841_g4	5	61	0.786	8.132	yes	up
c102763_g3	1	26	0.073	1.661	yes	up
c96638_g1	1	26	0.084	1.804	yes	up
c102787_g14	1	26	0.126	2.682	yes	up
c97403_g1	25	229	1.834	14.307	yes	up
c100144_g4	1377	11723	79.658	586.237	yes	up
c106469_g1	83	722	3.384	25.551	yes	up
c78401_g1	6	69	0.901	8.743	yes	up
c39041_g1	3	44	0.377	4.772	yes	up
c76036_g2	3	44	8.225	92.993	yes	up
c105083_g1	353	3010	9.838	72.634	yes	up
c130682_g1	226	1935	166.22	1138.07	yes	up
c105112_g5	61	536	2.724	19.824	yes	up
c68225_g1	7	77	0.503	5.23	yes	up
c98206_g2	5	60	0.335	3.675	yes	up
c103481_g1	167	1416	5.134	37.548	yes	up
c86294_g1	2	35	0.283	4.333	yes	up
c87549_g1	2	35	0.105	1.861	yes	up
c96992_g2	229	1932	8.57	62.794	yes	up
c99880_g1	173	1462	38.525	174.627	yes	up
c103460_g2	7	76	0.828	7.636	yes	up
c94256_g2	219	1847	13.987	101.841	yes	up
c91279_g1	76	650	3.573	26.496	yes	up
c122070_g1	1077	8978	55.33	399.259	yes	up
c139037_g1	123	1042	6.705	49.145	yes	up
c88064_g1	744	6211	32.542	235.57	yes	up
c99390_g1	10	101	0.461	4.018	yes	up
c97902_g1	12	117	0.733	6.166	yes	up
c101314_g1	39	345	2.158	15.577	yes	up
c91525_g1	4	51	0.147	1.947	yes	up
c95468_g1	4	51	0.304	4.247	yes	up
c103524_g6	29	262	0.817	9.497	yes	up
c104628_g2	14	132	2.033	16.245	yes	up
c80235_g1	12	116	1.173	9.745	yes	up
c85229_g2	232	1928	12.133	87.266	yes	up
c100525_g1	10	100	0.513	4.476	yes	up
c86005_g1	10	100	0.513	4.476	yes	up
c102559_g2	8	83	1.352	11.807	yes	up
c104962_g4	8	83	5.752	18.984	yes	up
c130940_g1	198	1644	7.512	54.165	yes	up
c95239_g1	1	25	0.126	2.682	yes	up
c17699_g1	1	25	0.136	2.854	yes	up
c87112_g1	1	25	0.22	4.62	yes	up
c103716_g6	1	25	0.283	5.832	yes	up
c85241_g2	23	204	3.416	25.684	yes	up
c94834_g1	15	139	2.127	12.885	yes	up
c75702_g1	15	139	1.435	11.377	yes	up
c100428_g1	21	187	1.331	8.065	yes	up
c19196_g1	329	2697	28.089	197.897	yes	up
c91201_g1	263	2151	10.393	73.741	yes	up
c92355_g1	2	34	0.21	3.026	yes	up
c104915_g2	2	34	0.786	10.871	yes	up
c15942_g1	6	66	1.173	10.881	yes	up
c95845_g2	6	66	0.891	8.285	yes	up
c103760_g3	3	42	0.409	4.81	yes	up
c90521_g1	3	42	0.849	9.793	yes	up
c91252_g1	816	6621	79.469	553.06	yes	up
c103567_g4	23	201	0.849	6.452	yes	up
c82080_g1	95	787	6.548	46.778	yes	up
c88743_g1	20	177	1.069	8.17	yes	up
c103997_g2	29	255	3.112	23.441	yes	up
c97249_g1	32	279	0.943	7.197	yes	up
c96484_g1	11	105	1.781	14.403	yes	up
c47954_g1	40	341	4.138	30.189	yes	up
c101484_g1	6	65	0.388	3.656	yes	up
c103866_g1	303	2437	12.677	88.469	yes	up
c96088_g1	18	160	3.08	23.107	yes	up
c94201_g1	103	842	4.065	28.815	yes	up
c87269_g1	55	457	5.825	41.414	yes	up
c40522_g1	15	135	1.037	8.075	yes	up
c88382_g1	4	49	0.545	5.679	yes	up
c91371_g1	11	104	0.356	2.94	yes	up
c99323_g2	191	1528	14.616	100.695	yes	up
c87074_g1	29	251	0.786	5.899	yes	up
c86714_g1	1	24	0.094	1.918	yes	up
c98052_g1	1	24	0.147	2.987	yes	up
c117566_g1	1	24	0.147	2.902	yes	up
c86379_g1	1	24	0.471	9.115	yes	up
c90800_g1	2837	22408	127.036	869.778	yes	up
c147623_g1	2	33	0.398	5.584	yes	up
c89196_g2	6	64	0.398	3.522	yes	up
c103586_g13	22	188	0.566	11.826	yes	up
c78393_g1	31	265	2.619	19.204	yes	up
c102494_g2	16	141	2.473	18.459	yes	up
c98979_g1	5	56	0.377	3.684	yes	up
c102308_g1	274	2164	15.38	105.048	yes	up
c94088_g1	76	610	1.645	11.52	yes	up
c68536_g1	41	341	5.92	41.824	yes	up
c90997_g1	79	633	3.615	24.825	yes	up
c77420_g1	130	1031	8.528	58.365	yes	up
c100401_g1	31	263	1.1	8.113	yes	up
c94554_g1	7	71	0.608	5.326	yes	up
c139750_g1	7	71	4.097	33.511	yes	up
c98680_g1	37	309	41.699	275.084	yes	up
c148192_g1	20	171	1.446	10.642	yes	up
c94996_g1	4	48	0.419	4.324	yes	up
c78640_g1	4	48	0.304	3.14	yes	up
c103897_g7	4	48	1.331	13.191	yes	up
c69858_g2	96	767	14.249	96.562	yes	up
c101931_g1	53	430	7.942	49.05	yes	up
c92567_g1	114	902	3.887	26.744	yes	up
c122084_g1	958	7432	19.728	133.385	yes	up
c139787_g1	31	261	2.232	16.197	yes	up
c94286_g1	305	2377	10.194	69.246	yes	up
c92773_g1	317	2466	11.535	77.96	yes	up
c105294_g2	5	55	0.398	3.751	yes	up
c63043_g1	5	55	0.178	1.699	yes	up
c103033_g2	7	70	0.304	2.644	yes	up
c102715_g3	86	674	4.652	31.516	yes	up
c104575_g1	140	1089	15.171	102.079	yes	up
c76548_g1	329	2540	13.107	87.781	no	up
c104380_g9	2	31	0.157	2.205	no	up
c104857_g1	2	31	1.289	16.092	no	up
c95561_g1	2	31	0.199	2.701	no	up
c96816_g1	20	168	2.085	22.43	no	up
c99218_g1	728	5576	15.024	100.266	no	up
c102074_g2	407	3125	20.787	138.167	no	up
c94569_g1	383	2941	10.634	71.203	no	up
c105375_g2	6	62	0.43	3.799	no	up
c101457_g1	4	47	0.293	2.94	no	up
c100922_g4	19	160	0.754	5.383	no	up
c103890_g3	51	407	3.405	26.276	no	up
c105477_g1	421	3211	17.172	113.657	no	up
c103425_g1	1	23	0.094	1.852	no	up
c132820_g1	1	23	0.084	1.708	no	up
c22450_g1	1	23	0.251	4.868	no	up
c103601_g1	36	293	1.111	7.855	no	up
c104519_g1	13	114	1.079	8.113	no	up
c87061_g2	59	463	4.526	30.562	no	up
c91390_g1	98	759	2.347	15.815	no	up
c1200_g1	21	173	2.022	14.288	no	up
c105082_g2	3	39	0.283	3.207	no	up
c96759_g2	15	128	0.733	5.402	no	up
c90939_g1	200	1518	11.682	76.614	no	up
c99445_g2	227	1715	6.161	40.574	no	up
c71453_g1	20	164	5.49	37.357	no	up
c97040_g1	67	516	1.132	7.607	no	up
c61962_g1	39	310	4.914	33.32	no	up
c106351_g1	199	1495	22.044	141.546	no	up
c82267_g1	3277	24334	214.949	1377.57	no	up
c83286_g1	14	119	1.718	12.475	no	up
c90519_g2	2	30	0.272	3.465	no	up
c41869_g1	2	30	0.681	5.011	no	up
c40674_g1	10	89	0.576	4.467	no	up
c101684_g1	23	184	2.389	16.369	no	up
c51109_g1	219	1637	8.486	55.082	no	up
c101996_g1	252	1875	3.824	24.845	no	up
c100762_g1	21	169	1.362	9.497	no	up
c95644_g1	14	118	0.849	6.194	no	up
c88525_g1	41	320	1.708	11.53	no	up
c87345_g1	8	74	1.173	9.516	no	up
c100861_g1	16	132	0.943	6.7	no	up
c100144_g1	1092	8015	52.805	335.692	no	up
c99529_g5	9	81	0.786	6.051	no	up
c102939_g4	322	45	5.563	16.398	no	up
c48655_g1	4	45	0.702	6.624	no	up
c94944_g1	46	354	2.588	16.779	no	up
c103675_g1	208	1536	6.663	42.779	no	up
c104301_g1	301	2208	10.645	67.833	no	up
c86959_g1	471	3446	15.412	97.975	no	up
c117932_g1	1	22	0.094	1.813	no	up
c68699_g1	1	22	0.126	2.348	no	up
c95393_g3	1	22	0.147	2.758	no	up
c101833_g1	19	153	0.87	6.042	no	up
c95778_g2	5	52	1.519	13.038	no	up
c102152_g1	374	2730	18.209	121.521	no	up
c88915_g1	6	59	0.702	6.023	no	up
c96901_g2	292	2135	12.761	80.9	no	up
c17100_g1	8	73	0.995	7.741	no	up
c105144_g2	11	95	1.53	11.224	no	up
c83002_g1	16	130	3.416	23.231	no	up
c104290_g5	20	159	1.037	7.168	no	up
c75421_g1	123	904	6.003	38.197	no	up
c35731_g1	35	271	1.215	8.161	no	up
c101122_g2	64	477	1.634	23.308	no	up
c80768_g1	109	802	5.438	34.618	no	up
c94603_g1	501	3626	13.924	87.772	no	up
c104441_g6	78	576	5.941	37.758	no	up
c98921_g1	65	483	7.481	46.921	no	up
c101777_g4	2	29	1.373	15.911	no	up
c86738_g4	2	29	0.733	8.666	no	up
c104550_g2	122	891	4.778	30.304	no	up
c95640_g2	263	1896	6.464	40.555	no	up
c89533_g1	26	199	2.274	14.975	no	up
c101094_g1	10	86	0.744	5.488	no	up
c100085_g1	116	846	4.652	29.865	no	up
c96742_g1	9	79	1.624	11.998	no	up
c82169_g1	165	1197	18.649	115.623	no	up
c98909_g1	3	37	0.272	2.596	no	up
c83706_g1	3	37	0.272	11.587	no	up
c105052_g3	98	719	10.173	30.867	no	up
c99317_g1	7	65	0.88	5.679	no	up
c101052_g1	6	58	0.566	4.705	no	up
c67865_g1	4	44	0.304	2.911	no	up
c104472_g1	117	851	3.52	22.267	no	up
c7645_g1	5	51	1.425	12.036	no	up
c102322_g2	5	51	0.356	3.159	no	up
c101227_g2	5	51	0.283	2.462	no	up
c101672_g2	5	51	9.733	77.435	no	up
c99969_g1	593	4240	38.619	238.576	no	up
c91745_g1	17	135	3.478	23.155	no	up
c104675_g6	24	184	1.645	10.948	no	up
c104380_g5	26	197	2.305	15.252	no	up
c104647_g2	11	93	0.618	4.591	no	up
c104218_g1	10	85	1.027	7.435	no	up
c97915_g1	68	495	8.088	50.233	no	up
c78467_g1	77	557	5.836	36.327	no	up
c93831_g1	217	1549	8.727	53.717	no	up
c103001_g2	15	120	0.828	3.904	no	up
c86843_g1	421	2983	8.654	53.411	no	up
c92531_g1	8	71	0.838	6.385	no	up
c92719_g2	14	113	1.467	10.117	no	up
c98114_g1	161	1148	4.84	29.999	no	up
c97761_g1	6	57	0.859	6.929	no	up
c100101_g1	308	2172	25.439	155.185	no	up
c53866_g1	11	92	19.414	126.991	no	up
c104523_g1	72	519	2.336	14.603	no	up
c105009_g8	20	154	7.072	44.735	no	up
c93815_g1	20	154	3.143	20.464	no	up
c95568_g1	335	2362	10.121	61.925	no	up
c24181_g1	5	50	0.828	7.034	no	up
c75555_g2	5	50	0.503	4.343	no	up
c99197_g2	4	43	2.42	20.931	no	up
c97725_g1	4	43	0.21	1.938	no	up
c68744_g3	1	21	0.094	1.728	no	up
c66367_g1	1	21	0.084	1.508	no	up
c93119_g1	1	21	0.147	2.672	no	up
c92608_g1	1	21	0.168	3.035	no	up
c87781_g3	1	21	0.838	13.964	no	up
c89609_g1	1	21	0.094	1.689	no	up
c103494_g1	13	105	0.597	4.371	no	up
c90131_g1	3	36	0.199	2.033	no	up
c95627_g1	433	3021	30.813	185.317	no	up
c139903_g1	8	70	0.691	5.202	no	up
c17422_g1	2	28	0.136	1.623	no	up
c103733_g1	2	28	15.129	17.934	no	up
c93094_g1	2	28	0.796	9.086	no	up
c97922_g1	2	28	0.66	7.588	no	up
c93634_g2	2	28	0.293	3.455	no	up
c97403_g4	2	28	0.671	7.693	no	up
c92521_g1	19	145	3.583	23.022	no	up
c102629_g1	107	759	4.757	29.283	no	up
c86568_g1	43	315	2.41	15.29	no	up
c98590_g1	17	131	1.519	9.735	no	up
c67802_g1	17	131	0.922	6.156	no	up
c94077_g1	1660	11407	44.297	265.645	no	up
c100769_g1	332	2295	25.554	105.668	no	up
c96311_g1	17	130	1.016	6.7	no	up
c97801_g1	73	515	1.97	12.093	no	up
c79989_g1	14	110	2.033	13.582	no	up
c101697_g1	19	143	0.461	3.045	no	up
c123478_g1	208	1440	17.623	104.857	no	up
c88981_g1	4	42	0.251	2.3	no	up
c95227_g1	38	277	1.373	8.695	no	up
c87744_g1	184	1266	5.71	34.141	no	up
c103820_g1	58	410	1.781	11.816	no	up
c98586_g1	6	55	1.844	6.834	no	up
c56132_g1	197	1346	5.972	35.496	no	up
c95415_g1	3	35	0.325	4.82	no	up
c81617_g1	80	553	6.496	38.646	no	up
c64110_g1	109	752	4.725	28.242	no	up
c101608_g1	12	95	1.75	10.776	no	up
c100029_g1	18	134	0.555	3.56	no	up
c100826_g1	28	200	3.175	19.185	no	up
c40755_g1	41	293	5.249	31.936	no	up
c149942_g1	5	48	0.492	4.066	no	up
c71793_g2	5	48	0.419	3.436	no	up
c103610_g2	5	48	0.524	4.295	no	up
c95394_g1	2	27	0.157	1.833	no	up
c81457_g1	2	27	0.136	1.642	no	up
c67867_g1	2	27	0.157	1.785	no	up
c107729_g1	2	27	0.262	2.978	no	up
c91862_g1	2	27	0.22	2.739	no	up
c100713_g4	2	27	0.461	5.24	no	up
c91581_g1	2	27	0.262	3.045	no	up
c104788_g3	9	74	0.471	3.331	no	up
c99367_g1	15	114	0.691	4.543	no	up
c103927_g7	37	265	2.232	13.83	no	up
c31052_g1	38	271	1.97	12.179	no	up
c102784_g5	422	2829	16.732	97.336	no	up
c103278_g1	16	120	1.655	10.623	no	up
c29178_g1	1	20	0.189	3.15	no	up
c100310_g1	1	20	0.084	1.489	no	up
c2936_g1	1	20	0.199	3.388	no	up
c82383_g2	1	20	0.136	2.272	no	up
c100474_g1	1	20	0.126	2.128	no	up
c99805_g3	1	20	0.063	1.05	no	up
c67694_g1	1	20	0.094	1.785	no	up
c21696_g1	1	20	0.23	3.818	no	up
c96032_g1	1	20	0.251	4.171	no	up
c92572_g1	186	1253	12.751	74.629	no	up
c100137_g2	21	153	3.709	22.783	no	up
c103660_g5	4	41	0.335	3.493	no	up
c104761_g8	8	67	0.492	3.904	no	up
c105085_g4	461	3081	22.117	128.06	no	up
c94351_g2	6	54	1.624	12.16	no	up
c99550_g2	214	1440	8.906	68.597	no	up
c100946_g2	549	3660	7.124	41.471	no	up
c98125_g1	15	113	1.739	11.167	no	up
c87274_g1	120	810	7.942	46.263	no	up
c54395_g1	66	452	9.262	53.889	no	up
c96818_g2	207	1389	11.577	61.162	no	up
c102220_g6	23	165	1.792	11.062	no	up
c93957_g1	21	151	3.562	21.647	no	up
c53902_g1	915	6061	111.226	628.405	no	up
c102702_g2	38	268	1.467	9.058	no	up
c101827_g4	1476	9734	42.935	246.288	no	up
c91740_g5	110	740	11.064	63.739	no	up
c81870_g1	5	47	0.503	4.018	no	up
c103223_g2	5	47	1.792	4.791	no	up
c91776_g1	15	112	2.556	16.35	no	up
c98481_g1	3	34	0.199	1.957	no	up
c99591_g1	3	34	0.723	6.863	no	up
c55265_g1	31	222	4.484	27.231	no	up
c98947_g1	629	4146	8.172	47.026	no	up
c130796_g1	2648	17382	182.481	1033.06	no	up
c37056_g1	16	118	2.315	14.479	no	up
c103938_g4	19	137	1.205	9.039	no	up
c105143_g4	76	510	1.645	9.621	no	up
c101312_g2	26	182	3.122	18.669	no	up
c104125_g2	145	960	5.134	28.414	no	up
c103827_g3	1166	7605	43.407	221.234	no	up
c96027_g2	335	2198	13.987	77.321	no	up
c35637_g1	786	5128	19.529	110.879	no	up
c98154_g2	1128	7347	64.738	364.536	no	up
c96845_g2	4	40	0.576	4.839	no	up
c100169_g2	10	78	0.576	3.57	no	up
c115571_g1	7	59	0.912	6.567	no	up
c92225_g1	31	219	3.237	19.566	no	up
c85509_g1	2	26	0.136	1.47	no	up
c97486_g1	2	26	0.126	1.403	no	up
c102685_g1	15	110	3.038	30.084	no	up
c92761_g1	134	878	5.679	32.242	no	up
c78952_g2	20	141	4.055	23.976	no	up
c96679_g1	12	90	1.268	7.216	no	up
c88901_g1	97	642	4.872	27.899	no	up
c92583_g1	1598	10301	32.427	182.139	no	up
c91799_g1	734	4732	24.496	137.194	no	up
c94647_g1	27	185	2.787	16.378	no	up
c86356_g1	42	286	3.971	24.071	no	up
c100846_g1	42	286	1.226	7.283	no	up
c104509_g1	6	52	1.655	3.007	no	up
c101436_g2	6	52	0.953	7.006	no	up
c104140_g3	6	52	0.849	6.309	no	up
c76770_g2	16	115	0.786	4.877	no	up
c99151_g1	3	33	0.199	2.367	no	up
c95514_g1	62	410	1.205	7.111	no	up
c104701_g5	17	121	0.545	3.398	no	up
c76317_g1	147	955	19.802	109.419	no	up
c113607_g1	16667	106182	1841.21	10028.1	no	up
c101597_g1	3641	23197	109.654	607.483	no	up
c105013_g10	55	365	11.734	65.228	no	up
c75196_g1	1	19	0.189	2.959	no	up
c87291_g2	1	19	0.168	2.701	no	up
c84199_g1	1	19	0.084	1.413	no	up
c94590_g1	1	19	0.084	1.384	no	up
c91903_g1	1	19	0.115	1.909	no	up
c104876_g5	1	19	0.23	3.379	no	up
c36687_g1	1	19	0.21	3.379	no	up
c88242_g2	1	19	1.393	20.807	no	up
c97165_g1	1	19	0.126	2.09	no	up
c96910_g1	1	19	0.492	7.607	no	up
c101622_g7	1	19	0.094	1.594	no	up
c18845_g1	191	1224	26.717	145.469	no	up
c96502_g2	9	70	0.304	2.023	no	up
c84434_g2	4	39	0.419	3.503	no	up
c91818_g1	4	39	0.534	4.457	no	up
c86953_g1	75	487	1.718	9.716	no	up
c87310_g1	11	82	1.959	12.236	no	up
c104207_g8	712	4495	21.017	115.375	no	up
c103449_g1	26	175	1.53	8.924	no	up
c130176_g1	6	51	5.741	38.732	no	up
c87215_g3	16	113	1.425	8.657	no	up
c104244_g1	7	57	1.268	8.724	no	up
c19353_g1	7	57	0.304	2.157	no	up
c105161_g5	7	57	0.283	1.985	no	up
c96844_g2	78	500	4.128	22.907	no	up
c86832_g1	9	69	0.587	3.904	no	up
c99197_g1	119	758	3.552	19.652	no	up
c98845_g1	49	321	2.515	14.26	no	up
c104396_g3	10	75	11.672	14.756	no	up
c93634_g1	2	25	0.22	2.338	no	up
c153256_g1	2	25	0.283	2.987	no	up
c71095_g1	2	25	0.765	7.817	no	up
c96043_g1	11	81	1.31	8.466	no	up
c70759_g1	17	118	0.733	4.41	no	up
c105444_g1	8765	54521	590.032	3166.34	no	up
c104855_g1	31	209	2.19	12.723	no	up
c100020_g1	48	313	3.981	22.325	no	up
c86220_g1	3	32	0.503	4.553	no	up
c105163_g5	3	32	0.377	3.455	no	up
c33771_g2	3	32	0.168	1.575	no	up
c76744_g2	3	31	0.189	1.718	no	up
c89232_g1	3	31	1.027	8.752	no	up
c89928_g1	4	38	0.262	2.148	no	up
c103590_g2	4	38	0.262	2.109	no	up
c36465_g1	4	38	0.503	4.037	no	up
c20853_g1	16	111	3.751	21.743	no	up
c85124_g1	15	105	2.012	11.959	no	up
c81518_g2	184	1147	15.674	91.399	no	up
c99986_g1	11	80	2.378	14.498	no	up
c98538_g1	177689	1094774	10157.7	54108.6	no	up
c101777_g5	7	56	0.419	2.911	no	up
c84059_g1	22	146	2.357	13.362	no	up
c75230_g1	511	3147	16.03	85.834	no	up
c147344_g1	2760	16907	109.727	583.269	no	up
c99958_g2	37	242	1.949	10.976	no	up
c101451_g1	15	104	1.75	10.384	no	up
c139799_g1	25	164	1.593	9.039	no	up
c95178_g1	23	152	1.938	10.356	no	up
c96135_g1	67	421	6.171	33.253	no	up
c86868_g1	1831	11154	33.925	183.074	no	up
c84955_g1	46	295	2.137	11.883	no	up
c102277_g3	2383	14497	41.343	219.325	no	up
c103664_g2	35	229	1.016	5.879	no	up
c104205_g1	2199	13358	64.707	341.839	no	up
c21142_g1	9	67	0.733	4.705	no	up
c96984_g2	8	61	2.253	14.221	no	up
c71822_g1	37	240	2.955	16.77	no	up
c95079_g1	16	109	1.027	5.965	no	up
c76611_g1	23	150	1.352	7.607	no	up
c100796_g1	61	382	3.709	30.562	no	up
c75335_g1	14	97	0.639	3.866	no	up
c101312_g4	1361	8225	109.35	568.532	no	up
c97514_g2	97	601	9.89	52.476	no	up
c80550_g1	13	90	2.127	12.713	no	up
c122880_g1	65	405	4.945	26.505	no	up
c35517_g1	359	2174	19.257	100.915	no	up
c65964_g1	4	37	0.451	3.57	no	up
c92036_g1	344	2084	21.625	113.113	no	up
c86951_g2	23	149	2.232	12.389	no	up
c101331_g1	2	24	0.786	7.674	no	up
c84323_g1	2	24	0.251	2.606	no	up
c104528_g1	3	30	0.471	3.999	no	up
c103878_g2	16	108	1.194	7.197	no	up
c138950_g2	730	4382	62.57	322.778	no	up
c100996_g1	9	66	1.247	8.161	no	up
c104537_g4	32	207	5.857	31.946	no	up
c96250_g2	72	442	3.95	20.95	no	up
c88359_g1	248	1494	7.722	40.431	no	up
c69891_g1	44	278	2.085	11.396	no	up
c94797_g1	18	119	0.66	3.808	no	up
c100666_g4	13	89	3.196	18.259	no	up
c102220_g12	22	142	1.813	10.031	no	up
c81046_g1	47	295	3.101	16.779	no	up
c81485_g3	8	60	1.854	11.635	no	up
c86700_g1	17	113	0.828	4.763	no	up
c90317_g1	174	1048	15.621	80.785	no	up
c69750_g1	734	4374	34.386	177.548	no	up
c81920_g1	30	194	3.437	18.984	no	up
c147732_g1	189	1133	8.078	41.967	no	up
c100714_g1	279	1669	13.746	76.738	no	up
c92143_g1	6	48	0.23	1.575	no	up
c87928_g1	4766	28203	175.838	903.537	no	up
c100323_g1	10	71	1.016	6.175	no	up
c90677_g1	10	71	1.509	9.058	no	up
c68150_g1	20	129	2.106	11.606	no	up
c72975_g1	89	541	7.512	39.247	no	up
c103297_g2	23	146	0.629	3.446	no	up
c96508_g1	104	627	9.492	49.403	no	up
c89964_g1	9	65	5.752	33.377	no	up
c62522_g1	5	42	0.398	3.169	no	up
c94745_g1	5	42	1.854	12.742	no	up
c77757_g1	5	42	0.587	4.209	no	up
c130527_g1	1154	6802	68.95	351.202	no	up
c96108_g1	67	407	1.792	9.497	no	up
c93245_g1	22	140	0.681	3.78	no	up
c102355_g1	12	82	1.027	6.032	no	up
c95769_g3	76	458	9.241	47.484	no	up
c98769_g1	18	117	0.849	6.681	no	up
c86642_g3	24	152	1.687	8.915	no	up
c87572_g1	888	5218	111.571	550.617	no	up
c103603_g8	38	238	4.662	23.623	no	up
c101227_g1	4	36	0.398	3.054	no	up
c96369_g1	4	36	0.189	1.441	no	up
c105899_g1	55	336	10.991	56.38	no	up
c98997_g1	147	877	3.353	17.362	no	up
c97233_g1	14	94	0.503	2.959	no	up
c101081_g5	206	1220	7.795	40.097	no	up
c96322_g1	38	237	1.561	8.437	no	up
c103882_g1	7	53	1.111	6.891	no	up
c93619_g1	515	3018	39.572	199.31	no	up
c76457_g1	946	5522	30.667	155.615	no	up
c98520_g1	31	196	3.531	25.618	no	up
c86046_g1	36	225	1.593	9.392	no	up
c93332_g2	3	29	1.226	9.64	no	up
c95973_g2	3	29	0.702	5.517	no	up
c1584_g1	3	29	0.304	2.529	no	up
c101754_g3	1436	8357	80.297	404.136	no	up
c99546_g1	282	1653	90.303	436.435	no	up
c104617_g1	20	127	0.796	4.639	no	up
c147343_g1	137	806	6.265	31.936	no	up
c91993_g2	274	1605	42.244	209.666	no	up
c114449_g1	47	287	5.354	27.937	no	up
c87368_g2	6	47	1.655	10.766	no	up
c76244_g1	3715	21533	112.577	567.406	no	up
c113696_g1	580	3374	57.121	284.82	no	up
c99249_g1	14	93	0.817	9.125	no	up
c105052_g5	21	132	2.2	11.826	no	up
c81009_g2	2	23	0.136	56.685	no	up
c102070_g2	2	23	0.43	4.095	no	up
c17829_g1	2	23	0.398	3.951	no	up
c32984_g1	2	23	0.178	1.747	no	up
c78363_g1	29	183	3.091	16.703	no	up
c102004_g3	37	228	3.719	19.633	no	up
c88820_g1	69	409	2.881	14.823	no	up
c98927_g1	5	41	0.618	4.324	no	up
c101006_g1	5	41	2.022	13.525	no	up
c102109_g1	271	1573	6.339	32.032	no	up
c105295_g1	54	323	6.171	31.516	no	up
c102825_g1	12	80	0.461	2.682	no	up
c140561_g1	21	131	5.06	26.324	no	up
c98216_g1	163	948	6.538	32.976	no	up
c103773_g1	7	52	0.775	8.017	no	up
c35628_g1	1797	10295	34.009	169.827	no	up
c73788_g2	69	407	8.748	43.991	no	up
c76554_g1	16	103	0.618	3.436	no	up
c130877_g1	799	4584	44.392	220.289	no	up
c84345_g1	18	114	3.258	17.381	no	up
c147161_g1	2090	11958	58.274	290.06	no	up
c100269_g3	179	1035	2.452	12.351	no	up
c98682_g1	9	63	1.959	11.473	no	up
c102074_g1	11	74	0.87	5.04	no	up
c99173_g1	11	74	0.576	3.369	no	up
c92604_g1	236	1359	32.898	161.017	no	up
c96812_g1	33	203	0.629	3.35	no	up
c139666_g1	4	35	0.388	2.93	no	up
c101270_g2	19	119	3.007	15.93	no	up
c86432_g1	151	875	7.91	39.648	no	up
c102657_g3	201	1153	5.93	29.607	no	up
c99678_g1	59	348	4.296	21.542	no	up
c94926_g2	37	225	3.185	16.674	no	up
c73387_g1	6	46	1.53	11.702	no	up
c103790_g3	18	113	0.849	5.727	no	up
c124202_g1	14	90	0.513	2.844	no	up
c93977_g1	12	79	2.64	14.517	no	up
c69334_g2	241	1377	13.254	65.514	no	up
c94201_g3	374	2128	9.209	44.745	no	up
c104779_g1	75	435	1.875	10.26	no	up
c102554_g1	202	1151	4.516	22.392	no	up
c102639_g1	211	1206	11.074	54.967	no	up
c132070_g1	104	601	13.432	66.077	no	up
c105285_g3	17	107	2.074	11.158	no	up
c55755_g1	146	832	11.514	56.485	no	up
c95013_g1	3	28	0.335	2.644	no	up
c127810_g1	3	28	1.048	8.017	no	up
c81475_g1	44	261	2.755	14.107	no	up
c95483_g1	5	40	0.681	4.639	no	up
c105307_g6	5	40	0.43	2.93	no	up
c95311_g1	1440	8090	88.689	431.042	no	up
c22367_g1	341	1925	14.626	71.584	no	up
c87156_g1	28	167	13.453	65.113	no	up
c100174_g1	39	233	1.613	8.38	no	up
c16970_g1	146	828	6.821	33.54	no	up
c91275_g2	26	156	3.185	16.302	no	up
c90317_g2	205	1156	13.694	66.631	no	up
c51195_g2	75	430	3.541	17.581	no	up
c75725_g2	179	1011	7.324	35.764	no	up
c49620_g1	15	95	0.88	4.82	no	up
c103922_g3	50	292	2.986	15.262	no	up
c103320_g1	93	533	10.278	56.714	no	up
c56697_g1	388	2174	11.902	54.681	no	up
c97915_g2	85	483	8.968	45.136	no	up
c88109_g1	59	341	5.846	28.977	no	up
c87185_g1	612	3414	31.515	152.179	no	up
c96484_g2	16	100	1.781	9.516	no	up
c35846_g1	438	2443	23.668	114.229	no	up
c93546_g1	6	45	0.356	2.338	no	up
c98156_g2	6	45	0.744	4.782	no	up
c102802_g1	11	72	1.069	12.103	no	up
c97705_g1	295	1648	18.618	89.834	no	up
c94275_g2	2	22	0.199	2.176	no	up
c92489_g1	2	22	0.513	4.658	no	up
c88788_g1	2	22	0.251	2.348	no	up
c85010_g1	2	22	0.346	3.197	no	up
c104621_g2	25	148	2.996	17.304	no	up
c92397_g1	338	1885	5.815	28.29	no	up
c69404_g1	94	535	3.981	19.624	no	up
c104380_g6	9	61	0.492	4.133	no	up
c78560_g1	1028	5692	14.888	71.918	no	up
c70997_g1	34	202	2.703	13.84	no	up
c101312_g5	1632	9018	125.789	598.416	no	up
c89344_g1	7	50	0.283	1.766	no	up
c87642_g1	7	50	0.43	2.625	no	up
c91612_g1	16	99	0.87	6.147	no	up
c87675_g1	12584	69204	181.81	872.326	no	up
c104925_g1	50	288	14.511	69.189	no	up
c113765_g1	4611	25306	172.611	822.465	no	up
c101242_g1	20	120	3.667	18.516	no	up
c104911_g4	430	2368	18.063	84.422	no	up
c75920_g1	197	1089	18.482	87.657	no	up
c97923_g2	11	71	0.859	4.763	no	up
c97970_g1	11	71	0.513	2.882	no	up
c103159_g2	8	55	0.691	4.114	no	up
c86756_g1	8	55	0.608	3.589	no	up
c95538_g1	65	367	2.095	10.28	no	up
c98990_g1	18	109	1.373	7.168	no	up
c104957_g2	203	1118	39.834	184.392	no	up
c104375_g3	528	2890	39.321	184.678	no	up
c105113_g3	16	98	2.368	12.293	no	up
c98487_g2	9	60	1.247	7.044	no	up
c102378_g1	351	1922	7.795	38.236	no	up
c104663_g5	348	1906	22.725	107.424	no	up
c73517_g1	3	27	1.352	9.907	no	up
c103343_g1	231	1268	5.448	26.038	no	up
c103222_g2	13	81	4.275	21.962	no	up
c102507_g2	6	44	0.409	3.512	no	up
c101605_g1	6	44	0.765	4.782	no	up
c75039_g1	56	316	2.483	12.169	no	up
c86915_g2	205	1122	8.906	42.263	no	up
c97475_g1	524	2853	40.368	190.013	no	up
c99019_g1	33	193	4.516	23.05	no	up
c66267_g1	22	129	2.556	12.818	no	up
c71233_g1	72	401	14.521	67.881	no	up
c107097_g1	195	1065	11.483	54.185	no	up
c84172_g1	2052	11092	52.271	245.916	no	up
c100713_g3	15	91	1.069	5.612	no	up
c84387_g2	7	49	0.765	4.572	no	up
c93940_g2	11	70	0.891	4.849	no	up
c84773_g3	37	214	2.525	12.618	no	up
c92506_g1	20	118	3.73	10.909	no	up
c100266_g2	744	4023	25.292	118.811	no	up
c98659_g2	303	1641	13.84	64.951	no	up
c114853_g1	368	1989	31.84	147.731	no	up
c97746_g1	31	4	2.661	5.259	no	up
c98067_g1	8	54	0.524	3.073	no	up
c102475_g1	13	80	0.587	3.808	no	up
c77958_g1	19	112	0.566	2.892	no	up
c98086_g1	19	112	1.006	5.211	no	up
c104441_g5	19	112	1.142	5.813	no	up
c64540_g1	59	327	1.718	8.266	no	up
c74614_g1	15	90	1.645	8.437	no	up
c104587_g1	63	348	6.066	28.739	no	up
c8831_g1	5	38	0.587	3.808	no	up
c21009_g1	5	38	0.566	3.703	no	up
c100818_g1	5	38	0.66	4.648	no	up
c94293_g2	5	38	0.681	4.41	no	up
c86964_g1	5	38	0.356	1.995	no	up
c99172_g2	10	64	0.765	5.622	no	up
c101774_g1	59	326	11.787	54.709	no	up
c90435_g2	367	1967	24.223	112.015	no	up
c93746_g1	139	750	6.8	35.449	no	up
c78531_g1	74	405	10.907	50.653	no	up
c102504_g1	11	69	0.723	7.588	no	up
c97020_g1	11	69	0.43	2.338	no	up
c94854_g1	108	587	4.18	19.738	no	up
c17488_g1	18	106	4.799	23.47	no	up
c86982_g1	6	43	0.65	3.999	no	up
c94855_g1	6	43	0.786	4.782	no	up
c104917_g5	6	43	0.492	3.007	no	up
c140072_g1	12	74	8.214	40.603	no	up
c89986_g1	12	74	0.503	2.663	no	up
c103608_g3	40	226	2.829	13.773	no	up
c100792_g2	2	21	0.262	2.319	no	up
c85341_g1	2	21	0.262	2.338	no	up
c100179_g3	2	21	0.199	1.813	no	up
c104573_g1	2	21	0.377	3.312	no	up
c94153_g1	2	21	0.23	2.119	no	up
c97762_g1	1150	6108	33.789	156.159	no	up
c69692_g1	97	528	4.128	19.5	no	up
c92566_g1	13	79	2.755	13.047	no	up
c54915_g1	108	585	5.836	27.355	no	up
c80615_g1	37	209	1.792	8.781	no	up
c104875_g4	80	433	3.898	21.008	no	up
c78549_g1	63	345	1.865	8.857	no	up
c93781_g1	22	126	2.274	11.749	no	up
c69028_g1	22	126	2.315	11.368	no	up
c29879_g1	7	48	1.079	7.302	no	up
c88404_g1	31	178	1.352	6.748	no	up
c88497_g1	1536	8119	93.184	425.526	no	up
c95437_g1	8	53	1.425	7.989	no	up
c76413_g1	450	2385	15.684	72.224	no	up
c97410_g1	80	431	2.399	11.415	no	up
c130669_g1	232	1234	21.091	96.286	no	up
c43404_g1	49	270	7.25	33.883	no	up
c90856_g1	926	4880	57.373	261.149	no	up
c138828_g1	206	1097	4.914	22.783	no	up
c104901_g2	56	306	1.404	6.357	no	up
c104076_g3	3	26	0.754	5.421	no	up
c84178_g1	3	26	0.451	4.219	no	up
c139113_g1	3	26	11.839	78.141	no	up
c101170_g2	49	269	1.152	5.498	no	up
c104638_g3	573	3006	17.444	84.498	no	up
c92140_g1	652	3415	53.371	240.409	no	up
c90068_g1	351	1844	35.633	159.91	no	up
c106420_g1	182	961	10.729	48.954	no	up
c105003_g2	17	99	0.681	3.427	no	up
c103239_g5	4	32	0.87	5.803	no	up
c46348_g1	4	31	1.352	8.638	no	up
c88441_g1	4	31	1.226	7.827	no	up
c98670_g1	37	206	1.509	7.283	no	up
c89843_g1	43	237	4.222	19.958	no	up
c96256_g1	309	1620	5.867	26.792	no	up
c104415_g4	21	119	2.106	9.907	no	up
c93237_g1	21	119	1.142	5.612	no	up
c122524_g1	482	2519	22.924	103.797	no	up
c101200_g2	849	4426	17.319	78.418	no	up
c97275_g1	5	37	2.064	12.494	no	up
c40710_g1	5	37	0.346	2.176	no	up
c82989_g1	5	37	0.398	2.548	no	up
c104671_g1	5	37	2.546	15.233	no	up
c90186_g2	5	37	0.513	3.283	no	up
c90815_g1	206	1084	2.944	13.496	no	up
c114418_g1	848	4411	23.333	105.582	no	up
c68522_g1	6	42	0.492	3.14	no	up
c96150_g1	6	42	0.21	1.26	no	up
c90521_g2	6	42	1.205	7.111	no	up
c98391_g1	45	246	2.839	13.286	no	up
c102237_g1	305	1591	6.108	27.756	no	up
c88984_g1	178	934	8.057	36.623	no	up
c62875_g1	7	47	0.681	3.923	no	up
c93680_g1	85	449	3.269	15.004	no	up
c90092_g1	8	52	1.111	6.128	no	up
c19715_g1	193	1009	12.394	55.96	no	up
c53930_g1	197	1029	305.242	1250.31	no	up
c104353_g2	2099	10866	132.882	593.978	no	up
[truncated: 24,138 more rows]
