# Supplementary material for: De novo transcriptomic analysis of leaf and fruit tissue of Cornus officinalis using Illumina platform
Source: PLoS One. 2018 Feb 16;13(2):e0192610. doi: 10.1371/journal.pone.0192610 (PMC5815590; doi:10.1371/journal.pone.0192610)
Supplement: S12 Table — (XLS) [file pone.0192610.s012.xls]

## Sheet: coYP_vs_coGS.diff.exp.xls.up.li
S12 Table Summary of the significantly DEGs in GO classfication in coYP versus coGS
GO term	num of up gene	num of down gene
biological regulation	98	187
cellular component organization or biogenesis	36	70
cellular process	303	662
developmental process	46	76
establishment of localization	94	132
growth	11	13
immune system process	5	10
localization	97	133
metabolic process	375	783
multicellular organismal process	44	73
multi-organism process	21	45
negative regulation of biological process	14	13
positive regulation of biological process	9	14
regulation of biological process	88	170
reproduction	7	11
reproductive process	21	44
response to stimulus	114	232
rhythmic process	1	7
signaling	24	55
single-organism process	302	579
cell killing	0	1
cell	219	456
cell junction	21	24
cell part	219	456
extracellular region	23	57
macromolecular complex	70	160
membrane	150	308
membrane-enclosed lumen	9	7
membrane part	97	192
organelle	148	326
organelle part	74	193
symplast	21	24
extracellular matrix	0	2
extracellular matrix part	0	1
nucleoid	0	2
virion	0	1
virion part	0	1
antioxidant activity	7	22
binding	293	603
catalytic activity	326	679
electron carrier activity	6	14
enzyme regulator activity	4	8
guanyl-nucleotide exchange factor activity	1	3
molecular transducer activity	5	18
nucleic acid binding transcription factor activity	23	29
nutrient reservoir activity	1	2
receptor activity	1	11
structural molecule activity	8	19
transporter activity	57	85
protein binding transcription factor activity	0	5
