# Supplementary material for: De novo transcriptomic analysis of leaf and fruit tissue of Cornus officinalis using Illumina platform
Source: PLoS One. 2018 Feb 16;13(2):e0192610. doi: 10.1371/journal.pone.0192610 (PMC5815590; doi:10.1371/journal.pone.0192610)
Supplement: S13 Table — (XLS) [file pone.0192610.s013.xls]

## Sheet: Table S13 coYP_vs_coGS.DE.list.
S13 Table Summary of GO enrichment of significant DEGs with coYP versus coGS
id	description	ratio_in_study	ratio_in_pop	p_uncorrected	p_bonferroni	type
GO:0042651	thylakoid membrane	52/4585	182/56392	4.09e-11	1.22e-07	cellular_component
GO:0055035	plastid thylakoid membrane	50/4585	170/56392	5.36e-11	1.6e-07	cellular_component
GO:0034357	photosynthetic membrane	53/4585	184/56392	6.01e-11	1.79e-07	cellular_component
GO:0031984	organelle subcompartment	38/4585	120/56392	6.66e-11	1.99e-07	cellular_component
GO:0009579	thylakoid	44/4585	186/56392	8.77e-11	2.62e-07	cellular_component
GO:0009535	chloroplast thylakoid membrane	48/4585	167/56392	1.11e-10	3.32e-07	cellular_component
GO:0031976	plastid thylakoid	38/4585	116/56392	1.12e-10	3.35e-07	cellular_component
GO:0009534	chloroplast thylakoid	38/4585	116/56392	1.12e-10	3.35e-07	cellular_component
GO:0044436	thylakoid part	98/4585	296/56392	1.27e-10	3.78e-07	cellular_component
GO:0005576	extracellular region	80/4585	409/56392	1.3e-10	3.87e-07	cellular_component
GO:0009521	photosystem	26/4585	77/56392	1.62e-10	4.84e-07	cellular_component
GO:0044434	chloroplast part	148/4585	910/56392	1.94e-10	5.79e-07	cellular_component
GO:0044435	plastid part	149/4585	924/56392	2.69e-10	8.03e-07	cellular_component
GO:0015979	photosynthesis	29/4585	103/56392	1.91e-09	5.71e-06	biological_process
GO:0009654	photosystem II oxygen evolving complex	15/4585	33/56392	1.1e-08	3.29e-05	cellular_component
GO:0009765	photosynthesis, light harvesting	17/4585	43/56392	1.54e-08	4.61e-05	biological_process
GO:0048046	apoplast	49/4585	264/56392	4.93e-08	0.000147	cellular_component
GO:0009523	photosystem II	19/4585	57/56392	5.83e-08	0.000174	cellular_component
GO:0016168	chlorophyll binding	18/4585	54/56392	1.29e-07	0.000386	molecular_function
GO:0010287	plastoglobule	4585-12-01	27/56392	4.47e-07	0.00134	cellular_component
GO:0080167	response to karrikin	17/4585	58/56392	2.22e-06	0.00662	biological_process
GO:0046906	tetrapyrrole binding	69/4585	474/56392	2.66e-06	0.00795	molecular_function
GO:0018298	protein-chromophore linkage	17/4585	64/56392	9.67e-06	0.0289	biological_process
GO:0031977	thylakoid lumen	14/4585	46/56392	1.06e-05	0.0318	cellular_component
GO:0009570	chloroplast stroma	58/4585	396/56392	1.21e-05	0.0362	cellular_component
