# Supplementary material for: De novo transcriptomic analysis of leaf and fruit tissue of Cornus officinalis using Illumina platform
Source: PLoS One. 2018 Feb 16;13(2):e0192610. doi: 10.1371/journal.pone.0192610 (PMC5815590; doi:10.1371/journal.pone.0192610)
Supplement: S14 Table — (XLS) [file pone.0192610.s014.xls]

## Sheet: Table S14- coYP_vs_coGS.DE.list
S14 Table Summary of KEGG pathway mapped DEGs with coYP versus coGS
pathway	Database	Id	Sample number	Background number	P-Value
Photosynthesis	KEGG PATHWAY	ko00195	45	143	2.51e-16
Plant hormone signal transduction	KEGG PATHWAY	ko04075	50	296	2.87e-09
Photosynthesis - antenna proteins	KEGG PATHWAY	ko00196	16	43	1.61e-07
Phenylpropanoid biosynthesis	KEGG PATHWAY	ko00940	35	227	4.03e-06
Plant-pathogen interaction	KEGG PATHWAY	ko04626	47	369	1.12e-05
Starch and sucrose metabolism	KEGG PATHWAY	ko00500	48	396	2.87e-05
Galactose metabolism	KEGG PATHWAY	ko00052	22	124	3.82e-05
Zeatin biosynthesis	KEGG PATHWAY	ko00908	9	23	6.14e-05
Carotenoid biosynthesis	KEGG PATHWAY	ko00906	12	49	0.000174775
Flavonoid biosynthesis	KEGG PATHWAY	ko00941	12	50	0.000205372
Carbon fixation in photosynthetic organisms	KEGG PATHWAY	ko00710	28	245	0.00264503
Stilbenoid, diarylheptanoid and gingerol biosynthesis	KEGG PATHWAY	ko00945	8	38	0.00462615
Nicotinate and nicotinamide metabolism	KEGG PATHWAY	ko00760	8	52	0.0222435
Tropane, piperidine and pyridine alkaloid biosynthesis	KEGG PATHWAY	ko00960	8	52	0.0222435
Ascorbate and aldarate metabolism	KEGG PATHWAY	ko00053	13	108	0.0237516
Vasopressin-regulated water reabsorption	KEGG PATHWAY	ko04962	8	57	0.0341078
Retinol metabolism	KEGG PATHWAY	ko00830	7	47	0.0359825
Anthocyanin biosynthesis	KEGG PATHWAY	ko00942	3	10	0.0361494
Bile secretion	KEGG PATHWAY	ko04976	9	69	0.0367783
Toll-like receptor signaling pathway	KEGG PATHWAY	ko04620	12	106	0.0418271
Isoquinoline alkaloid biosynthesis	KEGG PATHWAY	ko00950	7	50	0.0463221
Metabolism of xenobiotics by cytochrome P450	KEGG PATHWAY	ko00980	12	108	0.0465863
Tryptophan metabolism	KEGG PATHWAY	ko00380	15	146	0.0484286
Nitrogen metabolism	KEGG PATHWAY	ko00910	13	122	0.050839
Drug metabolism - cytochrome P450	KEGG PATHWAY	ko00982	12	110	0.0517052
GABAergic synapse	KEGG PATHWAY	ko04727	8	63	0.0532401
Peroxisome	KEGG PATHWAY	ko04146	18	189	0.0578455
Glycine, serine and threonine metabolism	KEGG PATHWAY	ko00260	18	191	0.0622965
Pentose and glucuronate interconversions	KEGG PATHWAY	ko00040	15	154	0.0679923
NF-kappa B signaling pathway	KEGG PATHWAY	ko04064	11	104	0.0711618
Butirosin and neomycin biosynthesis	KEGG PATHWAY	ko00524	3	14	0.0724136
Flavone and flavonol biosynthesis	KEGG PATHWAY	ko00944	2	6	0.0748157
Cyanoamino acid metabolism	KEGG PATHWAY	ko00460	11	107	0.082095
Apoptosis	KEGG PATHWAY	ko04210	12	120	0.0829642
Glyoxylate and dicarboxylate metabolism	KEGG PATHWAY	ko00630	25	297	0.0870753
Neurotrophin signaling pathway	KEGG PATHWAY	ko04722	16	174	0.0878561
FoxO signaling pathway	KEGG PATHWAY	ko04068	15	162	0.0922189
Retrograde endocannabinoid signaling	KEGG PATHWAY	ko04723	3	17	0.10693
Monoterpenoid biosynthesis	KEGG PATHWAY	ko00902	2	8	0.111409
Terpenoid backbone biosynthesis	KEGG PATHWAY	ko00900	10	102	0.116553
Carbohydrate digestion and absorption	KEGG PATHWAY	ko04973	3	18	0.119622
Tyrosine metabolism	KEGG PATHWAY	ko00350	11	116	0.120805
Biosynthesis of unsaturated fatty acids	KEGG PATHWAY	ko01040	7	65	0.124271
Phenylalanine metabolism	KEGG PATHWAY	ko00360	11	117	0.125647
Fat digestion and absorption	KEGG PATHWAY	ko04975	2	10	0.151529
beta-Alanine metabolism	KEGG PATHWAY	ko00410	12	137	0.158431
RNA transport	KEGG PATHWAY	ko03013	26	340	0.169914
alpha-Linolenic acid metabolism	KEGG PATHWAY	ko00592	6	61	0.193161
Insulin resistance	KEGG PATHWAY	ko04931	10	116	0.197665
Glycosphingolipid biosynthesis - globo series	KEGG PATHWAY	ko00603	2	13	0.215627
Carbon metabolism	KEGG PATHWAY	ko01200	60	870	0.216833
Glutathione metabolism	KEGG PATHWAY	ko00480	15	192	0.224658
Streptomycin biosynthesis	KEGG PATHWAY	ko00521	4	38	0.226111
Thiamine metabolism	KEGG PATHWAY	ko00730	4	38	0.226111
Inositol phosphate metabolism	KEGG PATHWAY	ko00562	9	110	0.255444
Circadian rhythm - plant	KEGG PATHWAY	ko04712	5	54	0.257773
Methane metabolism	KEGG PATHWAY	ko00680	15	200	0.269501
Arginine and proline metabolism	KEGG PATHWAY	ko00330	13	174	0.292787
Phenylalanine, tyrosine and tryptophan biosynthesis	KEGG PATHWAY	ko00400	9	116	0.302718
Gap junction	KEGG PATHWAY	ko04540	5	58	0.303195
Cutin, suberine and wax biosynthesis	KEGG PATHWAY	ko00073	3	31	0.316513
Ubiquinone and other terpenoid-quinone biosynthesis	KEGG PATHWAY	ko00130	6	74	0.320759
mRNA surveillance pathway	KEGG PATHWAY	ko03015	15	210	0.329382
Fructose and mannose metabolism	KEGG PATHWAY	ko00051	12	166	0.34041
Alanine, aspartate and glutamate metabolism	KEGG PATHWAY	ko00250	13	182	0.34562
Glutamatergic synapse	KEGG PATHWAY	ko04724	6	78	0.362562
Chemokine signaling pathway	KEGG PATHWAY	ko04062	3	34	0.365088
Other glycan degradation	KEGG PATHWAY	ko00511	3	34	0.365088
Pancreatic secretion	KEGG PATHWAY	ko04972	4	49	0.371191
Arginine biosynthesis	KEGG PATHWAY	ko00220	8	111	0.388261
Dorso-ventral axis formation	KEGG PATHWAY	ko04320	2	22	0.410461
Biosynthesis of ansamycins	KEGG PATHWAY	ko01051	2	22	0.410461
Vitamin B6 metabolism	KEGG PATHWAY	ko00750	2	22	0.410461
Chloroalkane and chloroalkene degradation	KEGG PATHWAY	ko00625	7	98	0.410551
Steroid biosynthesis	KEGG PATHWAY	ko00100	4	52	0.411267
Sesquiterpenoid and triterpenoid biosynthesis	KEGG PATHWAY	ko00909	3	37	0.413053
p53 signaling pathway	KEGG PATHWAY	ko04115	6	83	0.415124
Limonene and pinene degradation	KEGG PATHWAY	ko00903	5	68	0.419821
Basal transcription factors	KEGG PATHWAY	ko03022	4	53	0.424517
Fc gamma R-mediated phagocytosis	KEGG PATHWAY	ko04666	7	100	0.429774
Various types of N-glycan biosynthesis	KEGG PATHWAY	ko00513	3	39	0.44439
AMPK signaling pathway	KEGG PATHWAY	ko04152	12	181	0.447328
Bisphenol degradation	KEGG PATHWAY	ko00363	1	9	0.450531
Proximal tubule bicarbonate reclamation	KEGG PATHWAY	ko04964	1	9	0.450531
Glycosphingolipid biosynthesis - ganglio series	KEGG PATHWAY	ko00604	1	9	0.450531
Other types of O-glycan biosynthesis	KEGG PATHWAY	ko00514	1	9	0.450531
Axon guidance	KEGG PATHWAY	ko04360	4	55	0.450776
Adherens junction	KEGG PATHWAY	ko04520	3	41	0.475042
Choline metabolism in cancer	KEGG PATHWAY	ko05231	6	91	0.497799
Fatty acid elongation	KEGG PATHWAY	ko00062	3	43	0.504889
Naphthalene degradation	KEGG PATHWAY	ko00626	3	43	0.504889
Brassinosteroid biosynthesis	KEGG PATHWAY	ko00905	2	27	0.508684
D-Glutamine and D-glutamate metabolism	KEGG PATHWAY	ko00471	1	11	0.512558
Polycyclic aromatic hydrocarbon degradation	KEGG PATHWAY	ko00624	1	11	0.512558
cAMP signaling pathway	KEGG PATHWAY	ko04024	5	77	0.521793
Glycosaminoglycan degradation	KEGG PATHWAY	ko00531	2	28	0.527013
HIF-1 signaling pathway	KEGG PATHWAY	ko04066	7	111	0.532985
Phosphatidylinositol signaling system	KEGG PATHWAY	ko04070	6	95	0.53764
Linoleic acid metabolism	KEGG PATHWAY	ko00591	2	29	0.544871
Regulation of autophagy	KEGG PATHWAY	ko04140	4	63	0.551037
Ras signaling pathway	KEGG PATHWAY	ko04014	5	81	0.564611
Ether lipid metabolism	KEGG PATHWAY	ko00565	3	48	0.575377
Fanconi anemia pathway	KEGG PATHWAY	ko03460	6	100	0.585414
Regulation of actin cytoskeleton	KEGG PATHWAY	ko04810	7	117	0.586092
GnRH signaling pathway	KEGG PATHWAY	ko04912	3	49	0.5887
Biotin metabolism	KEGG PATHWAY	ko00780	3	49	0.5887
Insulin signaling pathway	KEGG PATHWAY	ko04910	12	202	0.59255
Lysine biosynthesis	KEGG PATHWAY	ko00300	2	32	0.595568
Cytosolic DNA-sensing pathway	KEGG PATHWAY	ko04623	2	32	0.595568
Glycolysis / Gluconeogenesis	KEGG PATHWAY	ko00010	24	406	0.610867
Cardiac muscle contraction	KEGG PATHWAY	ko04260	3	51	0.614525
Phospholipase D signaling pathway	KEGG PATHWAY	ko04072	5	86	0.615233
MAPK signaling pathway	KEGG PATHWAY	ko04010	5	87	0.624932
Histidine metabolism	KEGG PATHWAY	ko00340	5	87	0.624932
Diterpenoid biosynthesis	KEGG PATHWAY	ko00904	2	34	0.626942
Glucagon signaling pathway	KEGG PATHWAY	ko04922	9	157	0.632513
Central carbon metabolism in cancer	KEGG PATHWAY	ko05230	6	106	0.63918
Hippo signaling pathway - fly	KEGG PATHWAY	ko04391	4	71	0.640749
Renin secretion	KEGG PATHWAY	ko04924	2	35	0.641905
Calcium signaling pathway	KEGG PATHWAY	ko04020	5	89	0.643882
Glycerophospholipid metabolism	KEGG PATHWAY	ko00564	9	159	0.646666
AGE-RAGE signaling pathway in diabetic complications	KEGG PATHWAY	ko04933	3	54	0.651161
Novobiocin biosynthesis	KEGG PATHWAY	ko00401	1	17	0.659716
Phototransduction	KEGG PATHWAY	ko04744	1	17	0.659716
2-Oxocarboxylic acid metabolism	KEGG PATHWAY	ko01210	8	145	0.670576
mTOR signaling pathway	KEGG PATHWAY	ko04150	5	92	0.671158
DNA replication	KEGG PATHWAY	ko03030	9	163	0.67403
Aldosterone synthesis and secretion	KEGG PATHWAY	ko04925	1	18	0.679502
Cysteine and methionine metabolism	KEGG PATHWAY	ko00270	15	268	0.680132
Lysine degradation	KEGG PATHWAY	ko00310	7	129	0.682334
Rap1 signaling pathway	KEGG PATHWAY	ko04015	3	58	0.696027
Natural killer cell mediated cytotoxicity	KEGG PATHWAY	ko04650	2	39	0.697031
Olfactory transduction	KEGG PATHWAY	ko04740	1	19	0.698138
Gastric acid secretion	KEGG PATHWAY	ko04971	1	19	0.698138
Progesterone-mediated oocyte maturation	KEGG PATHWAY	ko04914	4	77	0.699804
Thyroid hormone signaling pathway	KEGG PATHWAY	ko04919	4	77	0.699804
Estrogen signaling pathway	KEGG PATHWAY	ko04915	5	96	0.705318
Amino sugar and nucleotide sugar metabolism	KEGG PATHWAY	ko00520	16	291	0.708638
Vascular smooth muscle contraction	KEGG PATHWAY	ko04270	2	40	0.709663
VEGF signaling pathway	KEGG PATHWAY	ko04370	2	40	0.709663
Synaptic vesicle cycle	KEGG PATHWAY	ko04721	5	97	0.713458
RIG-I-like receptor signaling pathway	KEGG PATHWAY	ko04622	1	20	0.715691
Osteoclast differentiation	KEGG PATHWAY	ko04380	2	41	0.721851
Salivary secretion	KEGG PATHWAY	ko04970	1	21	0.732224
Antigen processing and presentation	KEGG PATHWAY	ko04612	6	118	0.73327
Glycerolipid metabolism	KEGG PATHWAY	ko00561	7	138	0.744391
B cell receptor signaling pathway	KEGG PATHWAY	ko04662	2	43	0.744931
Circadian rhythm	KEGG PATHWAY	ko04710	3	63	0.745777
Phototransduction - fly	KEGG PATHWAY	ko04745	1	22	0.747796
Meiosis - yeast	KEGG PATHWAY	ko04113	5	102	0.75176
Sphingolipid metabolism	KEGG PATHWAY	ko00600	2	44	0.755842
Endocrine and other factor-regulated calcium reabsorption	KEGG PATHWAY	ko04961	2	44	0.755842
PPAR signaling pathway	KEGG PATHWAY	ko03320	5	103	0.758943
Leukocyte transendothelial migration	KEGG PATHWAY	ko04670	1	23	0.762463
Riboflavin metabolism	KEGG PATHWAY	ko00740	1	23	0.762463
Folate biosynthesis	KEGG PATHWAY	ko00790	2	45	0.766347
Inflammatory mediator regulation of TRP channels	KEGG PATHWAY	ko04750	1	24	0.776277
Sphingolipid signaling pathway	KEGG PATHWAY	ko04071	5	106	0.77955
Tight junction	KEGG PATHWAY	ko04530	2	47	0.786181
Cell cycle	KEGG PATHWAY	ko04110	10	201	0.788549
Dopaminergic synapse	KEGG PATHWAY	ko04728	3	69	0.796635
Endocytosis	KEGG PATHWAY	ko04144	15	295	0.801964
Lysosome	KEGG PATHWAY	ko04142	6	130	0.808529
Ubiquitin mediated proteolysis	KEGG PATHWAY	ko04120	8	169	0.813243
Oxytocin signaling pathway	KEGG PATHWAY	ko04921	5	112	0.816647
One carbon pool by folate	KEGG PATHWAY	ko00670	3	72	0.8187
Biosynthesis of amino acids	KEGG PATHWAY	ko01230	36	673	0.821838
Fc epsilon RI signaling pathway	KEGG PATHWAY	ko04664	1	28	0.823957
Arachidonic acid metabolism	KEGG PATHWAY	ko00590	1	28	0.823957
Pentose phosphate pathway	KEGG PATHWAY	ko00030	8	173	0.831632
Homologous recombination	KEGG PATHWAY	ko03440	7	154	0.832456
Circadian entrainment	KEGG PATHWAY	ko04713	1	29	0.834196
Mismatch repair	KEGG PATHWAY	ko03430	6	136	0.839382
Valine, leucine and isoleucine degradation	KEGG PATHWAY	ko00280	9	195	0.843926
Long-term potentiation	KEGG PATHWAY	ko04720	2	54	0.844361
Fatty acid metabolism	KEGG PATHWAY	ko01212	10	215	0.847811
Degradation of aromatic compounds	KEGG PATHWAY	ko01220	3	77	0.850937
Valine, leucine and isoleucine biosynthesis	KEGG PATHWAY	ko00290	2	55	0.851386
Mineral absorption	KEGG PATHWAY	ko04978	1	32	0.861479
Cell cycle - yeast	KEGG PATHWAY	ko04111	6	141	0.861909
Adipocytokine signaling pathway	KEGG PATHWAY	ko04920	3	79	0.862363
Porphyrin and chlorophyll metabolism	KEGG PATHWAY	ko00860	6	142	0.866086
Aminobenzoate degradation	KEGG PATHWAY	ko00627	1	33	0.869537
Fatty acid biosynthesis	KEGG PATHWAY	ko00061	4	103	0.875217
Glycosylphosphatidylinositol(GPI)-anchor biosynthesis	KEGG PATHWAY	ko00563	1	34	0.877126
Taurine and hypotaurine metabolism	KEGG PATHWAY	ko00430	1	35	0.884275
PI3K-Akt signaling pathway	KEGG PATHWAY	ko04151	10	226	0.884539
Ribosome biogenesis in eukaryotes	KEGG PATHWAY	ko03008	6	147	0.885423
Fatty acid degradation	KEGG PATHWAY	ko00071	9	207	0.885998
Nucleotide excision repair	KEGG PATHWAY	ko03420	6	150	0.89585
cGMP-PKG signaling pathway	KEGG PATHWAY	ko04022	3	86	0.8965
Regulation of mitophagy - yeast	KEGG PATHWAY	ko04139	2	63	0.897952
Melanogenesis	KEGG PATHWAY	ko04916	1	38	0.90332
T cell receptor signaling pathway	KEGG PATHWAY	ko04660	1	39	0.908945
Oocyte meiosis	KEGG PATHWAY	ko04114	6	158	0.919766
Pantothenate and CoA biosynthesis	KEGG PATHWAY	ko00770	2	69	0.923527
Protein export	KEGG PATHWAY	ko03060	5	139	0.926093
Adrenergic signaling in cardiomyocytes	KEGG PATHWAY	ko04261	2	70	0.927152
Phagosome	KEGG PATHWAY	ko04145	7	183	0.929579
Protein processing in endoplasmic reticulum	KEGG PATHWAY	ko04141	17	382	0.930545
Selenocompound metabolism	KEGG PATHWAY	ko00450	2	71	0.930615
Protein digestion and absorption	KEGG PATHWAY	ko04974	1	44	0.932527
Focal adhesion	KEGG PATHWAY	ko04510	2	74	0.940091
Sulfur metabolism	KEGG PATHWAY	ko00920	3	99	0.94034
Hippo signaling pathway	KEGG PATHWAY	ko04390	2	75	0.942967
RNA degradation	KEGG PATHWAY	ko03018	11	273	0.944306
Base excision repair	KEGG PATHWAY	ko03410	3	105	0.954111
Oxidative phosphorylation	KEGG PATHWAY	ko00190	18	420	0.954947
N-Glycan biosynthesis	KEGG PATHWAY	ko00510	1	55	0.965112
RNA polymerase	KEGG PATHWAY	ko03020	2	85	0.965338
Proteasome	KEGG PATHWAY	ko03050	2	87	0.968662
Wnt signaling pathway	KEGG PATHWAY	ko04310	2	92	0.975681
SNARE interactions in vesicular transport	KEGG PATHWAY	ko04130	1	68	0.984004
Bacterial secretion system	KEGG PATHWAY	ko03070	3	135	0.988375
Pyruvate metabolism	KEGG PATHWAY	ko00620	11	326	0.988741
Propanoate metabolism	KEGG PATHWAY	ko00640	3	146	0.993116
Citrate cycle (TCA cycle)	KEGG PATHWAY	ko00020	5	204	0.994338
Aminoacyl-tRNA biosynthesis	KEGG PATHWAY	ko00970	3	176	0.99842
Butanoate metabolism	KEGG PATHWAY	ko00650	1	114	0.998989
Carbon fixation pathways in prokaryotes	KEGG PATHWAY	ko00720	2	156	0.999177
ABC transporters	KEGG PATHWAY	ko02010	10	382	0.999326
Pyrimidine metabolism	KEGG PATHWAY	ko00240	7	313	0.999495
Purine metabolism	KEGG PATHWAY	ko00230	11	442	0.999828
Spliceosome	KEGG PATHWAY	ko03040	5	316	0.999967
Two-component system	KEGG PATHWAY	ko02020	4	345	0.999999
Ribosome	KEGG PATHWAY	ko03010	13	685	1
