# Supplementary material for: De novo transcriptomic analysis of leaf and fruit tissue of Cornus officinalis using Illumina platform
Source: PLoS One. 2018 Feb 16;13(2):e0192610. doi: 10.1371/journal.pone.0192610 (PMC5815590; doi:10.1371/journal.pone.0192610)
Supplement: S15 Table — (XLS) [file pone.0192610.s015.xls]

## Sheet: Table 5- coYP_vs_coGS.DE.list.k
S15 Table Summary of KEGG pathway enrichment of significant DEGs with coYP versus coGS
#Term	Database	Id	Sample number	P-Value	ratio(%)
Photosynthesis	KEGG PATHWAY	ko00195	45	2.51e-16	0.1037
Plant hormone signal transduction	KEGG PATHWAY	ko04075	50	2.87e-09	0.1152
Photosynthesis - antenna proteins	KEGG PATHWAY	ko00196	16	1.61e-07	0.0369
Phenylpropanoid biosynthesis	KEGG PATHWAY	ko00940	35	4.03e-06	0.0806
Plant-pathogen interaction	KEGG PATHWAY	ko04626	47	1.12e-05	0.1083
Starch and sucrose metabolism	KEGG PATHWAY	ko00500	48	2.87e-05	0.1106
Galactose metabolism	KEGG PATHWAY	ko00052	22	3.82e-05	0.0507
Zeatin biosynthesis	KEGG PATHWAY	ko00908	9	6.14e-05	0.0207
Carotenoid biosynthesis	KEGG PATHWAY	ko00906	12	0.000174775	0.0276
Flavonoid biosynthesis	KEGG PATHWAY	ko00941	12	0.000205372	0.0276
Carbon fixation in photosynthetic organisms	KEGG PATHWAY	ko00710	28	0.00264503	0.0645
Stilbenoid, diarylheptanoid and gingerol biosynthesis	KEGG PATHWAY	ko00945	8	0.00462615	0.0184
Nicotinate and nicotinamide metabolism	KEGG PATHWAY	ko00760	8	0.0222435	0.0184
Tropane, piperidine and pyridine alkaloid biosynthesis	KEGG PATHWAY	ko00960	8	0.0222435	0.0184
Ascorbate and aldarate metabolism	KEGG PATHWAY	ko00053	13	0.0237516	0.03
Vasopressin-regulated water reabsorption	KEGG PATHWAY	ko04962	8	0.0341078	0.0184
Retinol metabolism	KEGG PATHWAY	ko00830	7	0.0359825	0.0161
Anthocyanin biosynthesis	KEGG PATHWAY	ko00942	3	0.0361494	0.0069
Bile secretion	KEGG PATHWAY	ko04976	9	0.0367783	0.0207
Toll-like receptor signaling pathway	KEGG PATHWAY	ko04620	12	0.0418271	0.0276
Isoquinoline alkaloid biosynthesis	KEGG PATHWAY	ko00950	7	0.0463221	0.0161
Metabolism of xenobiotics by cytochrome P450	KEGG PATHWAY	ko00980	12	0.0465863	0.0276
Tryptophan metabolism	KEGG PATHWAY	ko00380	15	0.0484286	0.0346
			434
