# Supplementary material for: De novo transcriptomic analysis of leaf and fruit tissue of Cornus officinalis using Illumina platform
Source: PLoS One. 2018 Feb 16;13(2):e0192610. doi: 10.1371/journal.pone.0192610 (PMC5815590; doi:10.1371/journal.pone.0192610)
Supplement: S16 Table — (XLS) [file pone.0192610.s016.xls]

## Sheet: Sheet1
S16 Table Summary of transcription factors in C. officinalis transcriptome
transcription factors family	num_of_gene	percent(%)
bHLH	41	0.0706
MYB_related	38	0.0654
ERF	38	0.0654
GRAS	34	0.0585
bZIP	32	0.0551
NAC	31	0.0534
C2H2	31	0.0534
WRKY	26	0.0448
C3H	24	0.0413
MYB	21	0.0361
FAR1	20	0.0344
Trihelix	19	0.0327
HD-ZIP	19	0.0327
G2-like	15	0.0258
HB-other	15	0.0258
TALE	13	0.0224
Dof	13	0.0224
TCP	12	0.0207
HSF	10	0.0172
MIKC_MADS	9	0.0155
B3	9	0.0155
GATA	9	0.0155
ARF	8	0.0138
NF-YC	7	0.012
M-type_MADS	7	0.012
NF-YB	7	0.012
Nin-like	6	0.0103
BES1	6	0.0103
ZF-HD	5	0.0086
LBD	5	0.0086
SBP	5	0.0086
CAMTA	5	0.0086
AP2	4	0.0069
E2F/DP	4	0.0069
EIL	4	0.0069
CO-like	3	0.0052
CPP	3	0.0052
NF-YA	3	0.0052
DBB	2	0.0034
VOZ	2	0.0034
SRS	2	0.0034
GeBP	2	0.0034
ARR-B	2	0.0034
Whirly	2	0.0034
S1Fa-like	2	0.0034
WOX	2	0.0034
HB-PHD	1	0.0017
STAT	1	0.0017
GRF	1	0.0017
YABBY	1	0.0017
Total	581	1
